# Supplementary material for: (E)-4-tert-Butyl-2-(2,6-diisopropyl­phenyl­imino­meth­yl)-6-(morpholinometh­yl)phenol
Source: Acta Crystallogr Sect E Struct Rep Online. 2008 Mar 29;64(Pt 4):o743. doi: 10.1107/S1600536808007204 (PMC2960942; doi:10.1107/S1600536808007204)
Supplement: Supplementary file 1 [file e-64-0o743-sup1.cif]

##############################################################################
###                                                                        ###
###        Electronic paper (Acta Crystallographica Section E)             ###
###                                                                        ###
##############################################################################
#                                                                            #
# This CIF contains the data in a paper accepted for publication in Acta     #
# Crystallographica Section E. It conforms to the requirements of Notes      #
# for Authors for Section E, and has been peer reviewed under the auspices   #
# of the IUCr Commission on Journals.                                        #
#                                                                            #
# Full details of the Crystallographic Information File format               #
# are given in the paper "The Crystallographic Information File (CIF):       #
# a New Standard Archive File for Crystallography" by S. R. Hall, F. H.      #
# Allen and I. D. Brown [Acta Cryst. (1991), A47, 655-685].                  #
#                                                                            #
# The current version of the core CIF dictionary is obtainable from          #
# ftp://ftp.iucr.org/pub/cif_core.dic. The current version number is 2.4.    #
#                                                                            #
# Software is freely available for graphical display of the structure(s) in  #
# this CIF.  For information consult the CIF home page http://www.iucr.org/  #
# cif/home.html                                                              #
#                                                                            #
# This file may be used for bona fide research purposes within the           #
# scientific community so long as proper attribution is given to the journal # 
# article from which it was obtained.                                        #
#                                                                            #
##############################################################################
                                             
data_global
_audit_creation_method     SHELXL-97
_journal_date_recd_electronic     2008-03-08
_journal_date_accepted     2008-03-17
_journal_name_full     'Acta Crystallographica, Section E'
_journal_year     2008
_journal_volume     64
_journal_issue      4
_journal_page_first     o743
_journal_page_last     o743
_journal_paper_category     QO
_journal_coeditor_code     HK2432
_publ_contact_author_name     'Mingjie Zhang'
_publ_contact_author_address
; Department of Chemistry, Tianjin University
  Tianjin 300072
  People's Republic of China
;
_publ_contact_author_email     mjzhangtju@163.com
_publ_contact_author_fax     ?
_publ_contact_author_phone     '86 022 27892351'
_publ_section_title
;\
(<i>E</i>)-4-<i>tert</i>-Butyl-2-(2,6-diisopropylphenyliminomethyl)-6-\
(morpholinomethyl)phenol
;
loop_
    _publ_author_name
    _publ_author_footnote
    _publ_author_address
    'Zhichen Zhu' .
;
Department of Material Science and Engineering
Tianjin Institute of Urban Construction
Tianjin 300384
People's Republic of China
;
    'Jin Cui' .
;
Department of Chemistry
Tianjin University
Tianjin 300072
People's Republic of China
;
    'Mingjie Zhang' .
;
Department of Chemistry
Tianjin University
Tianjin 300072
People's Republic of China
;
data_I
_chemical_name_systematic
;
(E)-4-tert-Butyl-2-(2,6-diisopropylphenyliminomethyl)-6-(morpholinomethyl)phenol
;
_chemical_name_common     ?
_chemical_formula_moiety     'C28 H40 N2 O2'
_chemical_formula_sum     'C28 H40 N2 O2'
_chemical_formula_structural     ?
_chemical_formula_analytical     ?
_chemical_formula_iupac     'C28 H40 N2 O2'
_chemical_formula_weight     436.62
_chemical_melting_point     364
_symmetry_cell_setting     orthorhombic
_symmetry_space_group_name_H-M     'P n a 21'
_symmetry_space_group_name_Hall     'P 2c -2n'
loop_
    _symmetry_equiv_pos_as_xyz
    'x, y, z'
    '-x, -y, z+1/2'
    'x+1/2, -y+1/2, z'
    '-x+1/2, y+1/2, z+1/2'
_cell_length_a     10.086(2)
_cell_length_b     20.394(4)
_cell_length_c     12.750(3)
_cell_angle_alpha     90.00
_cell_angle_beta     90.00
_cell_angle_gamma     90.00
_cell_volume     2622.8(10)
_cell_formula_units_Z     4
_cell_measurement_reflns_used     5337
_cell_measurement_theta_min     1.884
_cell_measurement_theta_max     29.664
_cell_measurement_temperature     113(2)
_exptl_crystal_description     block
_exptl_crystal_colour     yellow
_exptl_crystal_size_max     0.12
_exptl_crystal_size_mid     0.10
_exptl_crystal_size_min     0.06
_exptl_crystal_density_diffrn     1.106
_exptl_crystal_density_meas     ?
_exptl_crystal_density_method     'not measured'
_exptl_crystal_F_000     952
_exptl_absorpt_coefficient_mu     0.069
_exptl_absorpt_correction_type     multi-scan
_exptl_absorpt_process_details     '(Blessing, 1995)'
_exptl_absorpt_correction_T_min     0.9918
_exptl_absorpt_correction_T_max     0.9959
_exptl_special_details
;
;
_diffrn_ambient_temperature     294(2)
_diffrn_radiation_type     MoK\a
_diffrn_radiation_wavelength     0.71073
_diffrn_radiation_monochromator     confocal
_diffrn_measurement_device_type     'Rigaku Saturn'
_diffrn_measurement_method     \w
_diffrn_detector_area_resol_mean     ?
_diffrn_reflns_number     25483
_diffrn_reflns_av_R_equivalents     0.0399
_diffrn_reflns_av_sigmaI/netI     0.0286
_diffrn_reflns_theta_min     2.25
_diffrn_reflns_theta_max     25.02
_diffrn_reflns_theta_full     25.02
_diffrn_measured_fraction_theta_max     0.998
_diffrn_measured_fraction_theta_full     0.998
_diffrn_reflns_limit_h_min     -12
_diffrn_reflns_limit_h_max     11
_diffrn_reflns_limit_k_min     -24
_diffrn_reflns_limit_k_max     24
_diffrn_reflns_limit_l_min     -15
_diffrn_reflns_limit_l_max     15
_diffrn_standards_number     0
_diffrn_standards_interval_count     0
_diffrn_standards_interval_time     0
_diffrn_standards_decay_%     0
loop_
    _diffrn_standard_refln_index_h
    _diffrn_standard_refln_index_k
    _diffrn_standard_refln_index_l
    ? ? ?
_refine_special_details
;
 Refinement of F^2^ against ALL reflections.  The weighted R-factor wR and
 goodness of fit S are based on F^2^, conventional R-factors R are based
 on F, with F set to zero for negative F^2^. The threshold expression of
 F^2^ > 2sigma(F^2^) is used only for calculating R-factors(gt) etc. and is
 not relevant to the choice of reflections for refinement.  R-factors based
 on F^2^ are statistically about twice as large as those based on F, and R-
 factors based on ALL data will be even larger.
;
_reflns_number_total     4618
_reflns_number_gt     4314
_reflns_threshold_expression     I>2\s(I)
_refine_ls_structure_factor_coef     Fsqd
_refine_ls_matrix_type     full
_refine_ls_R_factor_all     0.0407
_refine_ls_R_factor_gt     0.0374
_refine_ls_wR_factor_gt     0.0928
_refine_ls_wR_factor_ref     0.0952
_refine_ls_goodness_of_fit_ref     1.036
_refine_ls_restrained_S_all     1.051
_refine_ls_number_reflns     4618
_refine_ls_number_parameters     318
_refine_ls_number_restraints     ?
_refine_ls_hydrogen_treatment     constr
_refine_ls_weighting_scheme     calc
_refine_ls_weighting_details
         'calc w=1/[\s^2^(Fo^2^)+(0.0588P)^2^+0.2207P] where P=(Fo^2^+2Fc^2^)/3'
_atom_sites_solution_hydrogens     geom
_atom_sites_solution_primary     direct
_atom_sites_solution_secondary     difmap
_refine_ls_shift/su_max     0.002
_refine_ls_shift/su_mean     0.000
_refine_diff_density_max     0.181
_refine_diff_density_min     -0.126
_refine_ls_extinction_method     'SHELXL97 (Sheldrick, 2008)'
_refine_ls_extinction_coef     0.0157(15)
_refine_ls_extinction_expression
                                  'Fc^*^=kFc[1+0.001xFc^2^\l^3^/sin(2\q)]^-1/4^'
loop_
    _atom_type_symbol
    _atom_type_description
    _atom_type_scat_dispersion_real
    _atom_type_scat_dispersion_imag
    _atom_type_scat_source
    'C' 'C' 0.0033 0.0016
                         'International Tables Vol C Tables 4.2.6.8 and 6.1.1.4'
    'H' 'H' 0.0000 0.0000
                         'International Tables Vol C Tables 4.2.6.8 and 6.1.1.4'
    'N' 'N' 0.0061 0.0033
                         'International Tables Vol C Tables 4.2.6.8 and 6.1.1.4'
    'O' 'O' 0.0106 0.0060
                         'International Tables Vol C Tables 4.2.6.8 and 6.1.1.4'
_computing_data_collection     'CrystalClear (Rigaku/MSC, 2005)'
_computing_cell_refinement     'CrystalClear (Rigaku/MSC, 2005)'
_computing_data_reduction     'CrystalClear (Rigaku/MSC, 2005)'
_computing_structure_solution     'SHELXS97 (Sheldrick, 2008)'
_computing_structure_refinement     'SHELXL97 (Sheldrick, 2008)'
_computing_molecular_graphics     'SHELXTL (Sheldrick, 2008)'
_computing_publication_material     'SHELXTL (Sheldrick, 2008)'
loop_
    _atom_site_type_symbol
    _atom_site_label
    _atom_site_fract_x
    _atom_site_fract_y
    _atom_site_fract_z
    _atom_site_U_iso_or_equiv
    _atom_site_adp_type
    _atom_site_calc_flag
    _atom_site_refinement_flags
    _atom_site_occupancy
    _atom_site_disorder_assembly
    _atom_site_disorder_group
    O O1 0.66312(13) 0.02738(7) 0.58337(11) 0.0474(4) Uani d . 1 . .
    O O2 0.44036(11) 0.16255(6) 1.01270(9) 0.0279(3) Uani d . 1 . .
    H H2 0.4303 0.1919 1.0559 0.042 Uiso calc R 1 . .
    N N1 0.47500(13) 0.04647(6) 0.74844(11) 0.0265(3) Uani d . 1 . .
    N N2 0.32848(13) 0.25917(7) 1.10594(11) 0.0280(3) Uani d . 1 . .
    C C1 0.53145(19) 0.10072(9) 0.68955(16) 0.0403(5) Uani d . 1 . .
    H H1A 0.6101 0.1168 0.7251 0.048 Uiso calc R 1 . .
    H H1B 0.4678 0.1363 0.6857 0.048 Uiso calc R 1 . .
    C C2 0.5673(2) 0.07857(11) 0.58034(18) 0.0527(6) Uani d . 1 . .
    H H2A 0.4883 0.0632 0.5447 0.063 Uiso calc R 1 . .
    H H2B 0.6025 0.1154 0.5410 0.063 Uiso calc R 1 . .
    C C3 0.6091(2) -0.02659(9) 0.63968(16) 0.0406(5) Uani d . 1 . .
    H H3A 0.6740 -0.0616 0.6427 0.049 Uiso calc R 1 . .
    H H3B 0.5317 -0.0430 0.6028 0.049 Uiso calc R 1 . .
    C C4 0.57015(19) -0.00743(9) 0.74948(15) 0.0355(4) Uani d . 1 . .
    H H4A 0.5314 -0.0449 0.7848 0.043 Uiso calc R 1 . .
    H H4B 0.6485 0.0057 0.7882 0.043 Uiso calc R 1 . .
    C C5 0.44409(19) 0.06580(9) 0.85631(14) 0.0352(4) Uani d . 1 . .
    H H5A 0.5235 0.0834 0.8887 0.042 Uiso calc R 1 . .
    H H5B 0.4181 0.0271 0.8956 0.042 Uiso calc R 1 . .
    C C6 0.33465(16) 0.11632(8) 0.86387(13) 0.0262(4) Uani d . 1 . .
    C C7 0.33721(15) 0.16278(8) 0.94452(12) 0.0234(3) Uani d . 1 . .
    C C8 0.23469(15) 0.20886(8) 0.95331(13) 0.0234(3) Uani d . 1 . .
    C C9 0.12971(16) 0.20779(7) 0.88116(13) 0.0247(3) Uani d . 1 . .
    H H9A 0.0617 0.2383 0.8879 0.030 Uiso calc R 1 . .
    C C10 0.12458(15) 0.16266(7) 0.80036(13) 0.0254(4) Uani d . 1 A .
    C C11 0.22915(16) 0.11738(8) 0.79479(13) 0.0260(4) Uani d . 1 . .
    H H11A 0.2273 0.0863 0.7415 0.031 Uiso calc R 1 . .
    C C12 0.01307(17) 0.16019(8) 0.71896(14) 0.0307(4) Uani d D 1 . .
    C C13 -0.0397(15) 0.0916(5) 0.6974(9) 0.071(3) Uani d PDU 0.50 A 1
    H H13A -0.0129 0.0779 0.6285 0.106 Uiso calc PR 0.50 A 1
    H H13B -0.1348 0.0919 0.7015 0.106 Uiso calc PR 0.50 A 1
    H H13C -0.0049 0.0617 0.7485 0.106 Uiso calc PR 0.50 A 1
    C C14 0.0691(10) 0.1924(4) 0.6171(6) 0.061(2) Uani d PDU 0.50 A 1
    H H14A 0.1041 0.2350 0.6334 0.092 Uiso calc PR 0.50 A 1
    H H14B -0.0006 0.1966 0.5663 0.092 Uiso calc PR 0.50 A 1
    H H14C 0.1384 0.1654 0.5889 0.092 Uiso calc PR 0.50 A 1
    C C15 -0.1030(10) 0.2032(6) 0.7539(9) 0.0307(19) Uani d PDU 0.50 A 1
    H H15A -0.0786 0.2486 0.7479 0.046 Uiso calc PR 0.50 A 1
    H H15B -0.1247 0.1935 0.8256 0.046 Uiso calc PR 0.50 A 1
    H H15C -0.1785 0.1946 0.7102 0.046 Uiso calc PR 0.50 A 1
    C C13' -0.0535(11) 0.0920(4) 0.7330(8) 0.049(2) Uani d PDU 0.50 A 2
    H H13D -0.0796 0.0865 0.8049 0.074 Uiso calc PR 0.50 A 2
    H H13E 0.0082 0.0582 0.7142 0.074 Uiso calc PR 0.50 A 2
    H H13F -0.1303 0.0892 0.6888 0.074 Uiso calc PR 0.50 A 2
    C C14' 0.0708(11) 0.1619(4) 0.6092(6) 0.063(2) Uani d PDU 0.50 A 2
    H H14D 0.1136 0.2033 0.5977 0.095 Uiso calc PR 0.50 A 2
    H H14E 0.0010 0.1562 0.5588 0.095 Uiso calc PR 0.50 A 2
    H H14F 0.1344 0.1271 0.6015 0.095 Uiso calc PR 0.50 A 2
    C C15' -0.0942(12) 0.2112(6) 0.7301(10) 0.046(3) Uani d PDU 0.50 A 2
    H H15D -0.0563 0.2541 0.7220 0.069 Uiso calc PR 0.50 A 2
    H H15E -0.1340 0.2077 0.7982 0.069 Uiso calc PR 0.50 A 2
    H H15F -0.1605 0.2044 0.6772 0.069 Uiso calc PR 0.50 A 2
    C C16 0.23491(16) 0.25686(8) 1.03797(13) 0.0264(4) Uani d . 1 . .
    H H16A 0.1653 0.2866 1.0428 0.032 Uiso calc R 1 . .
    C C17 0.32130(16) 0.30595(9) 1.18948(13) 0.0288(4) Uani d . 1 . .
    C C18 0.30559(17) 0.28018(9) 1.29173(15) 0.0327(4) Uani d . 1 . .
    C C19 0.29501(18) 0.32502(10) 1.37352(15) 0.0379(4) Uani d . 1 . .
    H H19A 0.2815 0.3096 1.4413 0.045 Uiso calc R 1 . .
    C C20 0.3040(2) 0.39149(10) 1.35681(15) 0.0409(5) Uani d . 1 . .
    H H20A 0.2946 0.4205 1.4126 0.049 Uiso calc R 1 . .
    C C21 0.3271(2) 0.41500(9) 1.25706(16) 0.0400(5) Uani d . 1 . .
    H H21A 0.3356 0.4600 1.2470 0.048 Uiso calc R 1 . .
    C C22 0.33791(17) 0.37310(9) 1.17069(15) 0.0331(4) Uani d . 1 . .
    C C23 0.3753(2) 0.40061(9) 1.06383(15) 0.0389(5) Uani d . 1 . .
    H H23A 0.3678 0.3650 1.0126 0.047 Uiso calc R 1 . .
    C C24 0.5192(2) 0.42388(10) 1.06373(17) 0.0443(5) Uani d . 1 . .
    H H24A 0.5760 0.3885 1.0851 0.066 Uiso calc R 1 . .
    H H24B 0.5288 0.4599 1.1116 0.066 Uiso calc R 1 . .
    H H24C 0.5433 0.4378 0.9944 0.066 Uiso calc R 1 . .
    C C25 0.2825(2) 0.45530(12) 1.0295(2) 0.0597(6) Uani d . 1 . .
    H H25A 0.1927 0.4397 1.0304 0.090 Uiso calc R 1 . .
    H H25B 0.3052 0.4690 0.9597 0.090 Uiso calc R 1 . .
    H H25C 0.2910 0.4918 1.0766 0.090 Uiso calc R 1 . .
    C C26 0.29776(18) 0.20684(9) 1.30904(15) 0.0373(4) Uani d . 1 . .
    H H26A 0.3423 0.1858 1.2496 0.045 Uiso calc R 1 . .
    C C27 0.1547(2) 0.18351(11) 1.3088(2) 0.0601(6) Uani d . 1 . .
    H H27A 0.1120 0.1978 1.2455 0.090 Uiso calc R 1 . .
    H H27B 0.1092 0.2015 1.3683 0.090 Uiso calc R 1 . .
    H H27C 0.1527 0.1365 1.3123 0.090 Uiso calc R 1 . .
    C C28 0.3684(2) 0.18417(11) 1.40882(18) 0.0525(6) Uani d . 1 . .
    H H28A 0.4588 0.1988 1.4075 0.079 Uiso calc R 1 . .
    H H28B 0.3662 0.1372 1.4126 0.079 Uiso calc R 1 . .
    H H28C 0.3245 0.2023 1.4690 0.079 Uiso calc R 1 . .
loop_
    _atom_site_aniso_label
    _atom_site_aniso_U_11
    _atom_site_aniso_U_22
    _atom_site_aniso_U_33
    _atom_site_aniso_U_12
    _atom_site_aniso_U_13
    _atom_site_aniso_U_23
    O1 0.0416(8) 0.0574(9) 0.0433(8) 0.0162(7) 0.0116(7) -0.0014(7)
    O2 0.0244(6) 0.0340(7) 0.0254(6) 0.0025(5) -0.0045(5) -0.0040(5)
    N1 0.0278(7) 0.0262(7) 0.0254(7) 0.0053(6) 0.0026(6) -0.0005(6)
    N2 0.0264(7) 0.0319(7) 0.0259(7) -0.0017(6) -0.0010(6) -0.0038(6)
    C1 0.0386(10) 0.0301(9) 0.0523(13) 0.0022(8) 0.0144(10) 0.0011(8)
    C2 0.0518(12) 0.0587(13) 0.0476(13) 0.0186(10) 0.0214(11) 0.0139(11)
    C3 0.0388(10) 0.0409(10) 0.0421(11) 0.0123(8) -0.0039(9) -0.0128(9)
    C4 0.0370(9) 0.0323(9) 0.0373(10) 0.0112(8) -0.0018(8) -0.0023(8)
    C5 0.0361(10) 0.0428(10) 0.0267(9) 0.0127(8) -0.0016(8) -0.0039(8)
    C6 0.0252(8) 0.0300(8) 0.0233(8) 0.0032(6) 0.0026(7) -0.0004(7)
    C7 0.0224(8) 0.0275(8) 0.0204(8) -0.0040(6) -0.0003(7) 0.0030(6)
    C8 0.0227(8) 0.0241(8) 0.0235(8) -0.0035(6) 0.0021(7) 0.0003(6)
    C9 0.0218(8) 0.0250(8) 0.0271(9) 0.0006(6) 0.0011(7) -0.0020(7)
    C10 0.0236(8) 0.0291(8) 0.0234(8) -0.0026(6) 0.0020(7) -0.0013(7)
    C11 0.0296(9) 0.0257(8) 0.0227(8) -0.0010(6) 0.0002(7) -0.0034(7)
    C12 0.0269(8) 0.0373(9) 0.0281(9) 0.0023(7) -0.0035(7) -0.0084(7)
    C13 0.069(5) 0.051(4) 0.092(7) 0.011(3) -0.032(5) -0.040(4)
    C14 0.042(3) 0.118(6) 0.024(3) 0.011(4) -0.008(2) 0.005(3)
    C15 0.031(3) 0.035(4) 0.026(4) 0.005(2) -0.017(2) -0.001(2)
    C13' 0.041(4) 0.034(3) 0.072(5) 0.001(2) -0.045(4) -0.017(3)
    C14' 0.044(3) 0.109(6) 0.036(3) 0.009(4) -0.005(2) 0.002(4)
    C15' 0.057(4) 0.035(4) 0.045(6) 0.014(3) -0.017(3) -0.006(4)
    C16 0.0256(8) 0.0252(8) 0.0285(9) -0.0029(6) 0.0005(7) -0.0022(7)
    C17 0.0242(8) 0.0360(9) 0.0261(9) -0.0023(7) -0.0027(7) -0.0071(7)
    C18 0.0262(9) 0.0412(10) 0.0306(10) -0.0007(7) -0.0020(8) -0.0046(8)
    C19 0.0355(9) 0.0514(11) 0.0267(9) -0.0003(8) 0.0009(8) -0.0082(9)
    C20 0.0445(11) 0.0454(11) 0.0330(11) -0.0009(9) 0.0032(9) -0.0143(9)
    C21 0.0484(11) 0.0324(9) 0.0392(11) -0.0010(8) -0.0012(9) -0.0095(8)
    C22 0.0349(9) 0.0350(9) 0.0295(9) -0.0026(7) -0.0029(8) -0.0047(7)
    C23 0.0489(11) 0.0355(10) 0.0323(10) -0.0052(8) -0.0032(9) -0.0072(8)
    C24 0.0429(11) 0.0461(11) 0.0440(11) 0.0007(9) 0.0053(10) -0.0051(9)
    C25 0.0538(13) 0.0767(16) 0.0485(13) 0.0090(12) -0.0107(11) 0.0142(12)
    C26 0.0377(10) 0.0422(10) 0.0319(10) 0.0010(8) 0.0023(9) -0.0007(9)
    C27 0.0497(13) 0.0569(13) 0.0738(17) -0.0160(11) -0.0136(13) 0.0043(13)
    C28 0.0514(12) 0.0545(13) 0.0516(13) -0.0024(10) -0.0053(11) 0.0130(11)
_geom_special_details
;
 All esds (except the esd in the dihedral angle between two l.s. planes)
 are estimated using the full covariance matrix.  The cell esds are taken
 into account individually in the estimation of esds in distances, angles
 and torsion angles; correlations between esds in cell parameters are only
 used when they are defined by crystal symmetry.  An approximate
(isotropic)
 treatment of cell esds is used for estimating esds involving l.s. planes.
;
loop_
    _geom_bond_atom_site_label_1
    _geom_bond_atom_site_label_2
    _geom_bond_site_symmetry_2
    _geom_bond_distance
    _geom_bond_publ_flag
    O1 C3 . 1.423(3) ?
    O1 C2 . 1.423(2) ?
    O2 C7 . 1.3558(19) ?
    O2 H2 . 0.8200 ?
    N1 C1 . 1.453(2) ?
    N1 C4 . 1.459(2) ?
    N1 C5 . 1.464(2) ?
    N2 C16 . 1.282(2) ?
    N2 C17 . 1.432(2) ?
    C1 C2 . 1.508(3) ?
    C1 H1A . 0.9700 ?
    C1 H1B . 0.9700 ?
    C2 H2A . 0.9700 ?
    C2 H2B . 0.9700 ?
    C3 C4 . 1.506(3) ?
    C3 H3A . 0.9700 ?
    C3 H3B . 0.9700 ?
    C4 H4A . 0.9700 ?
    C4 H4B . 0.9700 ?
    C5 C6 . 1.513(2) ?
    C5 H5A . 0.9700 ?
    C5 H5B . 0.9700 ?
    C6 C11 . 1.382(2) ?
    C6 C7 . 1.398(2) ?
    C7 C8 . 1.402(2) ?
    C8 C9 . 1.403(2) ?
    C8 C16 . 1.457(2) ?
    C9 C10 . 1.382(2) ?
    C9 H9A . 0.9300 ?
    C10 C11 . 1.404(2) ?
    C10 C12 . 1.531(2) ?
    C11 H11A . 0.9300 ?
    C12 C15' . 1.508(8) ?
    C12 C14' . 1.517(7) ?
    C12 C13 . 1.522(8) ?
    C12 C15 . 1.530(7) ?
    C12 C13' . 1.554(7) ?
    C12 C14 . 1.561(7) ?
    C13 H13A . 0.9600 ?
    C13 H13B . 0.9600 ?
    C13 H13C . 0.9600 ?
    C14 H14A . 0.9600 ?
    C14 H14B . 0.9600 ?
    C14 H14C . 0.9600 ?
    C15 H15A . 0.9600 ?
    C15 H15B . 0.9600 ?
    C15 H15C . 0.9600 ?
    C13' H13D . 0.9600 ?
    C13' H13E . 0.9600 ?
    C13' H13F . 0.9600 ?
    C14' H14D . 0.9600 ?
    C14' H14E . 0.9600 ?
    C14' H14F . 0.9600 ?
    C15' H15D . 0.9600 ?
    C15' H15E . 0.9600 ?
    C15' H15F . 0.9600 ?
    C16 H16A . 0.9300 ?
    C17 C22 . 1.400(3) ?
    C17 C18 . 1.415(3) ?
    C18 C19 . 1.391(3) ?
    C18 C26 . 1.514(3) ?
    C19 C20 . 1.375(3) ?
    C19 H19A . 0.9300 ?
    C20 C21 . 1.379(3) ?
    C20 H20A . 0.9300 ?
    C21 C22 . 1.398(3) ?
    C21 H21A . 0.9300 ?
    C22 C23 . 1.521(3) ?
    C23 C25 . 1.521(3) ?
    C23 C24 . 1.527(3) ?
    C23 H23A . 0.9800 ?
    C24 H24A . 0.9600 ?
    C24 H24B . 0.9600 ?
    C24 H24C . 0.9600 ?
    C25 H25A . 0.9600 ?
    C25 H25B . 0.9600 ?
    C25 H25C . 0.9600 ?
    C26 C27 . 1.519(3) ?
    C26 C28 . 1.530(3) ?
    C26 H26A . 0.9800 ?
    C27 H27A . 0.9600 ?
    C27 H27B . 0.9600 ?
    C27 H27C . 0.9600 ?
    C28 H28A . 0.9600 ?
    C28 H28B . 0.9600 ?
    C28 H28C . 0.9600 ?
loop_
    _geom_angle_atom_site_label_1
    _geom_angle_atom_site_label_2
    _geom_angle_atom_site_label_3
    _geom_angle_site_symmetry_1
    _geom_angle_site_symmetry_3
    _geom_angle
    _geom_angle_publ_flag
    C3 O1 C2 . . 108.71(14) ?
    C7 O2 H2 . . 109.5 ?
    C1 N1 C4 . . 108.69(14) ?
    C1 N1 C5 . . 111.33(14) ?
    C4 N1 C5 . . 109.53(13) ?
    C16 N2 C17 . . 119.34(13) ?
    N1 C1 C2 . . 110.06(16) ?
    N1 C1 H1A . . 109.6 ?
    C2 C1 H1A . . 109.6 ?
    N1 C1 H1B . . 109.6 ?
    C2 C1 H1B . . 109.6 ?
    H1A C1 H1B . . 108.2 ?
    O1 C2 C1 . . 110.94(17) ?
    O1 C2 H2A . . 109.5 ?
    C1 C2 H2A . . 109.5 ?
    O1 C2 H2B . . 109.5 ?
    C1 C2 H2B . . 109.5 ?
    H2A C2 H2B . . 108.0 ?
    O1 C3 C4 . . 111.61(15) ?
    O1 C3 H3A . . 109.3 ?
    C4 C3 H3A . . 109.3 ?
    O1 C3 H3B . . 109.3 ?
    C4 C3 H3B . . 109.3 ?
    H3A C3 H3B . . 108.0 ?
    N1 C4 C3 . . 111.01(15) ?
    N1 C4 H4A . . 109.4 ?
    C3 C4 H4A . . 109.4 ?
    N1 C4 H4B . . 109.4 ?
    C3 C4 H4B . . 109.4 ?
    H4A C4 H4B . . 108.0 ?
    N1 C5 C6 . . 113.49(14) ?
    N1 C5 H5A . . 108.9 ?
    C6 C5 H5A . . 108.9 ?
    N1 C5 H5B . . 108.9 ?
    C6 C5 H5B . . 108.9 ?
    H5A C5 H5B . . 107.7 ?
    C11 C6 C7 . . 118.20(14) ?
    C11 C6 C5 . . 122.14(15) ?
    C7 C6 C5 . . 119.65(14) ?
    O2 C7 C6 . . 118.90(14) ?
    O2 C7 C8 . . 121.14(14) ?
    C6 C7 C8 . . 119.95(14) ?
    C7 C8 C9 . . 119.60(14) ?
    C7 C8 C16 . . 120.56(14) ?
    C9 C8 C16 . . 119.83(14) ?
    C10 C9 C8 . . 121.83(14) ?
    C10 C9 H9A . . 119.1 ?
    C8 C9 H9A . . 119.1 ?
    C9 C10 C11 . . 116.59(14) ?
    C9 C10 C12 . . 123.67(14) ?
    C11 C10 C12 . . 119.74(14) ?
    C6 C11 C10 . . 123.83(15) ?
    C6 C11 H11A . . 118.1 ?
    C10 C11 H11A . . 118.1 ?
    C15' C12 C14' . . 110.3(6) ?
    C15' C12 C13 . . 113.6(9) ?
    C14' C12 C13 . . 89.3(6) ?
    C14' C12 C15 . . 123.4(6) ?
    C13 C12 C15 . . 108.2(8) ?
    C15' C12 C10 . . 116.1(6) ?
    C14' C12 C10 . . 110.0(5) ?
    C13 C12 C10 . . 114.2(6) ?
    C15 C12 C10 . . 110.2(5) ?
    C15' C12 C13' . . 107.2(7) ?
    C14' C12 C13' . . 107.0(6) ?
    C15 C12 C13' . . 98.6(7) ?
    C10 C12 C13' . . 105.6(4) ?
    C15' C12 C14 . . 92.7(6) ?
    C13 C12 C14 . . 111.3(6) ?
    C15 C12 C14 . . 106.2(6) ?
    C10 C12 C14 . . 106.5(4) ?
    C13' C12 C14 . . 129.0(5) ?
    C12 C13 H13A . . 109.5 ?
    C12 C13 H13B . . 109.5 ?
    H13A C13 H13B . . 109.5 ?
    C12 C13 H13C . . 109.5 ?
    H13A C13 H13C . . 109.5 ?
    H13B C13 H13C . . 109.5 ?
    C12 C14 H14A . . 109.5 ?
    C12 C14 H14B . . 109.5 ?
    H14A C14 H14B . . 109.5 ?
    C12 C14 H14C . . 109.5 ?
    H14A C14 H14C . . 109.5 ?
    H14B C14 H14C . . 109.5 ?
    C12 C15 H15A . . 109.5 ?
    C12 C15 H15B . . 109.5 ?
    H15A C15 H15B . . 109.5 ?
    C12 C15 H15C . . 109.5 ?
    H15A C15 H15C . . 109.5 ?
    H15B C15 H15C . . 109.5 ?
    C12 C13' H13D . . 109.5 ?
    C12 C13' H13E . . 109.5 ?
    H13D C13' H13E . . 109.5 ?
    C12 C13' H13F . . 109.5 ?
    H13D C13' H13F . . 109.5 ?
    H13E C13' H13F . . 109.5 ?
    C12 C14' H14D . . 109.5 ?
    C12 C14' H14E . . 109.5 ?
    H14D C14' H14E . . 109.5 ?
    C12 C14' H14F . . 109.5 ?
    H14D C14' H14F . . 109.5 ?
    H14E C14' H14F . . 109.5 ?
    C12 C15' H15D . . 109.5 ?
    C12 C15' H15E . . 109.5 ?
    H15D C15' H15E . . 109.5 ?
    C12 C15' H15F . . 109.5 ?
    H15D C15' H15F . . 109.5 ?
    H15E C15' H15F . . 109.5 ?
    N2 C16 C8 . . 121.77(14) ?
    N2 C16 H16A . . 119.1 ?
    C8 C16 H16A . . 119.1 ?
    C22 C17 C18 . . 122.30(15) ?
    C22 C17 N2 . . 121.22(15) ?
    C18 C17 N2 . . 116.34(15) ?
    C19 C18 C17 . . 117.09(16) ?
    C19 C18 C26 . . 122.42(17) ?
    C17 C18 C26 . . 120.48(15) ?
    C20 C19 C18 . . 121.78(18) ?
    C20 C19 H19A . . 119.1 ?
    C18 C19 H19A . . 119.1 ?
    C19 C20 C21 . . 119.79(17) ?
    C19 C20 H20A . . 120.1 ?
    C21 C20 H20A . . 120.1 ?
    C20 C21 C22 . . 121.81(18) ?
    C20 C21 H21A . . 119.1 ?
    C22 C21 H21A . . 119.1 ?
    C21 C22 C17 . . 116.98(18) ?
    C21 C22 C23 . . 119.96(16) ?
    C17 C22 C23 . . 122.93(16) ?
    C25 C23 C22 . . 112.08(18) ?
    C25 C23 C24 . . 110.91(17) ?
    C22 C23 C24 . . 110.57(16) ?
    C25 C23 H23A . . 107.7 ?
    C22 C23 H23A . . 107.7 ?
    C24 C23 H23A . . 107.7 ?
    C23 C24 H24A . . 109.5 ?
    C23 C24 H24B . . 109.5 ?
    H24A C24 H24B . . 109.5 ?
    C23 C24 H24C . . 109.5 ?
    H24A C24 H24C . . 109.5 ?
    H24B C24 H24C . . 109.5 ?
    C23 C25 H25A . . 109.5 ?
    C23 C25 H25B . . 109.5 ?
    H25A C25 H25B . . 109.5 ?
    C23 C25 H25C . . 109.5 ?
    H25A C25 H25C . . 109.5 ?
    H25B C25 H25C . . 109.5 ?
    C18 C26 C27 . . 111.01(17) ?
    C18 C26 C28 . . 113.29(16) ?
    C27 C26 C28 . . 110.46(18) ?
    C18 C26 H26A . . 107.3 ?
    C27 C26 H26A . . 107.3 ?
    C28 C26 H26A . . 107.3 ?
    C26 C27 H27A . . 109.5 ?
    C26 C27 H27B . . 109.5 ?
    H27A C27 H27B . . 109.5 ?
    C26 C27 H27C . . 109.5 ?
    H27A C27 H27C . . 109.5 ?
    H27B C27 H27C . . 109.5 ?
    C26 C28 H28A . . 109.5 ?
    C26 C28 H28B . . 109.5 ?
    H28A C28 H28B . . 109.5 ?
    C26 C28 H28C . . 109.5 ?
    H28A C28 H28C . . 109.5 ?
    H28B C28 H28C . . 109.5 ?
loop_
    _geom_torsion_atom_site_label_1
    _geom_torsion_atom_site_label_2
    _geom_torsion_atom_site_label_3
    _geom_torsion_atom_site_label_4
    _geom_torsion_site_symmetry_1
    _geom_torsion_site_symmetry_2
    _geom_torsion_site_symmetry_3
    _geom_torsion_site_symmetry_4
    _geom_torsion
    _geom_torsion_publ_flag
    C4 N1 C1 C2 . . . . 57.0(2) ?
    C5 N1 C1 C2 . . . . 177.71(15) ?
    C3 O1 C2 C1 . . . . 60.1(2) ?
    N1 C1 C2 O1 . . . . -60.7(2) ?
    C2 O1 C3 C4 . . . . -58.5(2) ?
    C1 N1 C4 C3 . . . . -55.6(2) ?
    C5 N1 C4 C3 . . . . -177.41(16) ?
    O1 C3 C4 N1 . . . . 57.4(2) ?
    C1 N1 C5 C6 . . . . 66.21(19) ?
    C4 N1 C5 C6 . . . . -173.56(15) ?
    N1 C5 C6 C11 . . . . 34.2(2) ?
    N1 C5 C6 C7 . . . . -147.46(15) ?
    C11 C6 C7 O2 . . . . -179.73(14) ?
    C5 C6 C7 O2 . . . . 1.8(2) ?
    C11 C6 C7 C8 . . . . -0.2(2) ?
    C5 C6 C7 C8 . . . . -178.66(15) ?
    O2 C7 C8 C9 . . . . 179.79(14) ?
    C6 C7 C8 C9 . . . . 0.3(2) ?
    O2 C7 C8 C16 . . . . -1.5(2) ?
    C6 C7 C8 C16 . . . . 178.97(14) ?
    C7 C8 C9 C10 . . . . -0.6(2) ?
    C16 C8 C9 C10 . . . . -179.24(15) ?
    C8 C9 C10 C11 . . . . 0.7(2) ?
    C8 C9 C10 C12 . . . . -179.16(15) ?
    C7 C6 C11 C10 . . . . 0.4(2) ?
    C5 C6 C11 C10 . . . . 178.80(16) ?
    C9 C10 C11 C6 . . . . -0.6(2) ?
    C12 C10 C11 C6 . . . . 179.22(15) ?
    C9 C10 C12 C15' . . . . 0.6(6) ?
    C11 C10 C12 C15' . . . . -179.2(6) ?
    C9 C10 C12 C14' . . . . 126.8(4) ?
    C11 C10 C12 C14' . . . . -53.0(4) ?
    C9 C10 C12 C13 . . . . -134.6(6) ?
    C11 C10 C12 C13 . . . . 45.6(6) ?
    C9 C10 C12 C15 . . . . -12.5(6) ?
    C11 C10 C12 C15 . . . . 167.6(5) ?
    C9 C10 C12 C13' . . . . -118.0(5) ?
    C11 C10 C12 C13' . . . . 62.1(5) ?
    C9 C10 C12 C14 . . . . 102.2(4) ?
    C11 C10 C12 C14 . . . . -77.6(4) ?
    C17 N2 C16 C8 . . . . -177.94(15) ?
    C7 C8 C16 N2 . . . . 0.8(2) ?
    C9 C8 C16 N2 . . . . 179.50(15) ?
    C16 N2 C17 C22 . . . . -70.8(2) ?
    C16 N2 C17 C18 . . . . 113.33(18) ?
    C22 C17 C18 C19 . . . . 5.7(3) ?
    N2 C17 C18 C19 . . . . -178.39(15) ?
    C22 C17 C18 C26 . . . . -175.61(16) ?
    N2 C17 C18 C26 . . . . 0.3(2) ?
    C17 C18 C19 C20 . . . . -2.2(3) ?
    C26 C18 C19 C20 . . . . 179.14(18) ?
    C18 C19 C20 C21 . . . . -1.5(3) ?
    C19 C20 C21 C22 . . . . 1.9(3) ?
    C20 C21 C22 C17 . . . . 1.4(3) ?
    C20 C21 C22 C23 . . . . -174.63(19) ?
    C18 C17 C22 C21 . . . . -5.3(3) ?
    N2 C17 C22 C21 . . . . 179.01(15) ?
    C18 C17 C22 C23 . . . . 170.59(17) ?
    N2 C17 C22 C23 . . . . -5.1(3) ?
    C21 C22 C23 C25 . . . . -55.3(2) ?
    C17 C22 C23 C25 . . . . 128.9(2) ?
    C21 C22 C23 C24 . . . . 69.0(2) ?
    C17 C22 C23 C24 . . . . -106.78(19) ?
    C19 C18 C26 C27 . . . . 85.8(2) ?
    C17 C18 C26 C27 . . . . -92.8(2) ?
    C19 C18 C26 C28 . . . . -39.2(3) ?
    C17 C18 C26 C28 . . . . 142.27(18) ?
loop_
    _geom_hbond_atom_site_label_D
    _geom_hbond_atom_site_label_H
    _geom_hbond_atom_site_label_A
    _geom_hbond_site_symmetry_A
    _geom_hbond_distance_DH
    _geom_hbond_distance_HA
    _geom_hbond_distance_DA
    _geom_hbond_angle_DHA
    O2 H2 N2 . 0.82 1.83 2.5630(18) 148.4
