# Supplementary material for: (E)-4-tert-Butyl-2-(2,6-diisopropyl­phenyl­imino­meth­yl)-6-(morpholinometh­yl)phenol
Source: Acta Crystallogr Sect E Struct Rep Online. 2008 Mar 29;64(Pt 4):o743. doi: 10.1107/S1600536808007204 (PMC2960942; doi:10.1107/S1600536808007204)
Supplement: Supplementary file 2 [file e-64-0o743-Isup2.hkl]

# 
# h,k,l, Fc-squared, Fo-squared, sigma(Fo-squared) and status flag 
# 
data_I
_shelx_title ' R80225E1 in Pna2(1)' 
_shelx_refln_list_code          4 
_shelx_F_calc_maximum      127.98 
_exptl_crystal_F_000       952.00 
_reflns_d_resolution_high  0.8403 
 
loop_ 
 _symmetry_equiv_pos_as_xyz 
 'x, y, z' 
 '-x, -y, z+1/2' 
 'x+1/2, -y+1/2, z' 
 '-x+1/2, y+1/2, z+1/2' 
 
_cell_length_a    10.0865 
_cell_length_b    20.3936 
_cell_length_c    12.7504 
_cell_angle_alpha  90.000 
_cell_angle_beta   90.000 
_cell_angle_gamma  90.000 
 
_shelx_F_squared_multiplier     1.000 
 
loop_ 
 _refln_index_h 
 _refln_index_k 
 _refln_index_l 
 _refln_F_squared_calc 
 _refln_F_squared_meas 
 _refln_F_squared_sigma 
 _refln_observed_status 
   0   1 -15       15.00       12.00      3.75 o 
   1   1 -15      144.18      172.82      7.13 o 
   1   2 -15       35.12       29.47      4.48 o 
   0   3 -15      281.22      326.57      7.33 o 
   1   3 -15      124.49      128.03      8.82 o 
   0   0 -14      740.51      786.98     45.54 o 
   2   0 -14      199.06      228.94      5.25 o 
   4   0 -14        3.81        1.61      1.97 o 
   1   1 -14       11.76        7.39      1.81 o 
   2   1 -14        1.52        3.81      2.14 o 
   3   1 -14      105.86      124.08      4.15 o 
   4   1 -14        6.71        8.29      2.12 o 
   0   2 -14      252.43      288.08     12.65 o 
   1   2 -14      149.67      144.98      3.81 o 
   2   2 -14       75.34       65.51      7.78 o 
   3   2 -14        4.47        5.21      1.65 o 
   4   2 -14       41.75       43.95      5.88 o 
   1   3 -14       18.84       24.66      2.98 o 
   2   3 -14        9.79        7.16      2.26 o 
   3   3 -14       16.64       19.16      3.06 o 
   4   3 -14        2.37        5.82      1.16 o 
   0   4 -14      445.07      502.98     13.43 o 
   1   4 -14      103.58      100.09      5.87 o 
   2   4 -14       24.90       22.02      3.35 o 
   3   4 -14       18.39        9.41      2.83 o 
   4   4 -14       44.41       41.65      7.07 o 
   1   5 -14       13.14       15.54      2.45 o 
   2   5 -14       41.66       34.44      4.93 o 
   3   5 -14       26.79       31.36      5.13 o 
   0   6 -14      215.75      207.35      8.55 o 
   1   6 -14       27.75       23.36      4.03 o 
   2   6 -14       15.75       15.33      2.72 o 
   3   6 -14       14.17       16.23      4.40 o 
   1   7 -14       15.72       16.09      3.02 o 
   2   7 -14       11.63       13.50      3.17 o 
   3   7 -14        0.89       -0.76      2.65 o 
   0   8 -14        2.13        4.22      2.22 o 
   1   8 -14       63.74       54.57      7.58 o 
   2   8 -14       47.31       43.62      7.92 o 
   1   9 -14       15.69       18.12      4.30 o 
   2   0 -13      162.01      166.29      4.81 o 
   4   0 -13        3.41        4.56      4.21 o 
   6   0 -13        6.02        3.08      4.53 o 
   0   1 -13      465.25      491.45      9.86 o 
   1   1 -13      170.72      172.06      6.21 o 
   2   1 -13      142.32      144.86      6.30 o 
   3   1 -13       21.74       24.79      3.03 o 
   4   1 -13       17.64       14.57      2.18 o 
   5   1 -13        8.98        8.69      2.37 o 
   6   1 -13       37.56       25.55      4.54 o 
   1   2 -13       65.53       64.65      7.60 o 
   2   2 -13       12.09       13.28      2.43 o 
   3   2 -13       36.85       31.21      3.49 o 
   4   2 -13       13.01       10.03      1.86 o 
   5   2 -13       47.11       46.97      6.55 o 
   6   2 -13       52.92       40.21      5.71 o 
   0   3 -13       48.22       48.28      8.55 o 
   1   3 -13      396.56      400.47      5.44 o 
   2   3 -13       61.98       56.77      6.72 o 
   3   3 -13        4.85        1.93      1.49 o 
   4   3 -13        2.69        2.85      2.15 o 
   5   3 -13       23.07       19.31      3.21 o 
   6   3 -13        0.37        1.52      2.04 o 
   1   4 -13       54.75       54.77      5.26 o 
   2   4 -13       29.17       24.60      3.36 o 
   3   4 -13       75.12       67.23      8.63 o 
   4   4 -13        8.00       10.62      1.93 o 
   5   4 -13       13.63       10.96      2.35 o 
   0   5 -13      426.85      445.42     11.16 o 
   1   5 -13       32.36       33.87      3.36 o 
   2   5 -13      101.39      107.58      5.91 o 
   3   5 -13        3.90        5.38      1.93 o 
   4   5 -13        9.28        7.01      2.24 o 
   5   5 -13        1.49        3.94      1.94 o 
   1   6 -13       15.51       12.48      2.13 o 
   2   6 -13       19.87       17.44      3.06 o 
   3   6 -13       37.17       35.45      4.21 o 
   4   6 -13        9.10       12.47      2.74 o 
   5   6 -13        5.60        6.91      2.39 o 
   0   7 -13        7.11        1.74      2.61 o 
   1   7 -13       34.08       31.93      4.42 o 
   2   7 -13       74.32       57.78      7.91 o 
   3   7 -13        3.48        5.14      1.87 o 
   4   7 -13       39.62       27.85      4.10 o 
   5   7 -13        7.50        8.52      2.20 o 
   1   8 -13       23.02       21.99      3.60 o 
   2   8 -13        9.78        5.17      2.28 o 
   3   8 -13       95.50      108.60      7.52 o 
   4   8 -13       11.05        9.68      3.27 o 
   0   9 -13       56.37       42.35      6.31 o 
   1   9 -13       25.95       29.61      4.00 o 
   2   9 -13        1.23        3.09      2.20 o 
   3   9 -13       62.42       64.49      8.86 o 
   4   9 -13       36.87       34.09      6.03 o 
   1  10 -13       46.34       48.52      7.87 o 
   2  10 -13       45.76       40.75      7.89 o 
   3  10 -13        8.11        5.47      2.50 o 
   0  11 -13       90.56      128.17      9.42 o 
   1  11 -13       29.75       35.00      5.08 o 
   2  11 -13       40.45       40.23      5.40 o 
   1  12 -13        8.20       12.87      3.31 o 
   0   0 -12      488.74      533.07     18.47 o 
   2   0 -12      817.33      902.48     23.22 o 
   4   0 -12      161.38      176.66     10.96 o 
   6   0 -12       55.94       52.99     10.64 o 
   1   1 -12      288.18      307.34      6.01 o 
   2   1 -12      377.67      367.70      5.96 o 
   3   1 -12      118.17      121.53      3.70 o 
   4   1 -12      239.27      235.76      4.15 o 
   5   1 -12       22.30       20.27      3.03 o 
   6   1 -12       36.37       43.02      5.17 o 
   7   1 -12       71.27       69.98      8.80 o 
   0   2 -12     1031.90     1098.33     25.27 o 
   1   2 -12      281.69      289.81      6.42 o 
   2   2 -12       75.80       77.80      7.52 o 
   3   2 -12      128.66      158.01      4.46 o 
   4   2 -12       42.85       45.25      4.88 o 
   5   2 -12      117.19      140.57      7.12 o 
   6   2 -12       15.04       12.69      2.81 o 
   7   2 -12       14.62       12.29      3.84 o 
   1   3 -12      126.82      118.52      6.05 o 
   2   3 -12       10.45        8.36      1.84 o 
   3   3 -12        5.54        5.35      1.37 o 
   4   3 -12       30.45       30.48      3.54 o 
   5   3 -12       43.73       32.21      4.49 o 
   6   3 -12      184.87      206.87      4.37 o 
   7   3 -12       85.97       87.33     13.06 o 
   0   4 -12       43.71       45.48      5.67 o 
   1   4 -12       22.95       28.18      3.02 o 
   2   4 -12       52.07       53.17      5.88 o 
   3   4 -12       24.54       17.40      2.93 o 
   4   4 -12       10.20        8.63      2.08 o 
   5   4 -12      108.59      121.56      7.05 o 
   6   4 -12        9.12        7.38      2.62 o 
   7   4 -12       42.60       36.48      5.45 o 
   1   5 -12      325.70      336.40      7.32 o 
   2   5 -12      109.88      120.86      6.92 o 
   3   5 -12      182.97      184.57      3.80 o 
   4   5 -12       15.45       18.02      3.11 o 
   5   5 -12       37.96       32.61      4.69 o 
   6   5 -12       10.49       11.70      3.01 o 
   0   6 -12       16.88       10.86      2.74 o 
   1   6 -12      145.96      154.32      5.04 o 
   2   6 -12       23.17       18.71      3.51 o 
   3   6 -12       42.66       51.31      6.05 o 
   4   6 -12        9.39        6.90      2.25 o 
   5   6 -12      125.19      130.67      5.48 o 
   6   6 -12       65.12       83.90     13.01 o 
   1   7 -12        1.01        2.40      2.34 o 
   2   7 -12        7.10        5.43      1.59 o 
   3   7 -12      132.04      106.40     10.34 o 
   4   7 -12      298.74      291.23      5.63 o 
   5   7 -12       97.27       98.65     14.64 o 
   6   7 -12        9.90       10.81      3.11 o 
   0   8 -12       42.76       54.85      9.32 o 
   1   8 -12       42.30       28.51      3.69 o 
   2   8 -12        7.62        5.47      1.63 o 
   3   8 -12        7.59        8.59      2.06 o 
   4   8 -12       26.36       21.20      4.14 o 
   5   8 -12      106.89      109.58      7.91 o 
   6   8 -12       91.47       96.47      8.48 o 
   1   9 -12      141.87      119.42      8.10 o 
   2   9 -12       37.15       38.94      4.80 o 
   3   9 -12       19.53       18.67      3.42 o 
   4   9 -12       32.00       41.24      7.54 o 
   5   9 -12       34.46       39.01      5.53 o 
   0  10 -12       45.88       38.85      7.97 o 
   1  10 -12       63.72       60.40      4.13 o 
   2  10 -12        6.61       10.46      2.15 o 
   3  10 -12       24.26       22.67      4.25 o 
   4  10 -12       57.57       60.93      9.22 o 
   5  10 -12       38.27       43.11      6.01 o 
   1  11 -12       25.27       26.04      3.85 o 
   2  11 -12      118.66      121.33      4.20 o 
   3  11 -12        0.13        5.70      2.19 o 
   4  11 -12       89.39       97.35      7.24 o 
   0  12 -12       29.78       24.98      8.54 o 
   1  12 -12       49.54       36.03      4.84 o 
   2  12 -12       40.25       33.01      4.31 o 
   3  12 -12       19.43       21.74      3.89 o 
   4  12 -12        9.31        4.51      4.90 o 
   1  13 -12      113.52      108.46      6.08 o 
   2  13 -12       14.27       14.51      3.43 o 
   3  13 -12       10.65       11.87      3.14 o 
   0  14 -12       60.13       60.72     14.25 o 
   1  14 -12       30.85       27.85      4.90 o 
   2  14 -12       12.82       10.12      2.95 o 
   2   0 -11      520.71      529.15     11.70 o 
   4   0 -11      102.41      112.93      5.09 o 
   6   0 -11      502.99      547.83     10.00 o 
   8   0 -11        2.09        3.55      3.81 o 
   0   1 -11       77.98       97.72      8.20 o 
   1   1 -11      201.11      220.86      4.49 o 
   2   1 -11      217.27      228.47      4.90 o 
   3   1 -11        6.23        4.65      1.23 o 
   4   1 -11       37.53       39.24      4.37 o 
   5   1 -11       87.01       77.92      4.03 o 
   6   1 -11       62.36       55.63      5.43 o 
   7   1 -11       93.78       91.68     10.48 o 
   8   1 -11      381.65      403.55      7.27 o 
   1   2 -11     1197.52     1232.43     18.75 o 
   2   2 -11      853.31      920.52     12.99 o 
   3   2 -11      369.44      376.66      8.96 o 
   4   2 -11       60.66       58.53      4.34 o 
   5   2 -11      208.65      187.86      6.96 o 
   6   2 -11       26.42       29.74      4.00 o 
   7   2 -11       34.55       31.54      3.79 o 
   8   2 -11       59.14       44.62      6.64 o 
   0   3 -11      534.60      544.69     13.36 o 
   1   3 -11      832.23      904.81     13.18 o 
   2   3 -11      490.62      520.69      8.22 o 
   3   3 -11      199.91      195.09      5.39 o 
   4   3 -11       63.73       73.28      5.68 o 
   5   3 -11      264.68      280.59      7.02 o 
   6   3 -11       80.49       85.29      7.12 o 
   7   3 -11      100.13       91.45     10.68 o 
   8   3 -11       51.92       38.12      5.61 o 
   1   4 -11       19.72       22.88      2.38 o 
   2   4 -11       29.84       26.51      3.01 o 
   3   4 -11       56.94       49.96      5.77 o 
   4   4 -11      290.88      299.55      6.63 o 
   5   4 -11      305.15      307.23      5.37 o 
   6   4 -11       31.68       38.55      5.00 o 
   7   4 -11       36.49       43.28      5.59 o 
   8   4 -11       49.92       45.38      5.13 o 
   0   5 -11      846.40      893.86     17.88 o 
   1   5 -11      446.24      449.29      8.43 o 
   2   5 -11       18.48       15.52      2.48 o 
   3   5 -11      187.15      202.61      4.48 o 
   4   5 -11      122.68      128.85      5.50 o 
   5   5 -11      124.16      118.34      5.06 o 
   6   5 -11       61.79       49.04      6.18 o 
   7   5 -11       71.01       52.26      8.94 o 
   1   6 -11        5.50        6.07      1.88 o 
   2   6 -11      139.19      141.93      5.11 o 
   3   6 -11      294.69      285.90      4.50 o 
   4   6 -11        5.13        5.00      2.05 o 
   5   6 -11       46.95       54.85      6.45 o 
   6   6 -11       15.75       17.89      4.51 o 
   7   6 -11       87.95       70.12     11.27 o 
   0   7 -11      422.33      447.35     13.33 o 
   1   7 -11       82.59       79.92      3.59 o 
   2   7 -11      102.63      108.61      3.23 o 
   3   7 -11        2.45        1.47      1.31 o 
   4   7 -11      205.70      233.60      8.39 o 
   5   7 -11       74.98       66.73      8.24 o 
   6   7 -11       41.26       31.19      5.81 o 
   7   7 -11       13.65       10.73      2.19 o 
   1   8 -11       63.28       67.85      4.04 o 
   2   8 -11      169.36      157.56      5.41 o 
   3   8 -11       27.99       32.16      3.78 o 
   4   8 -11       58.25       51.44      7.07 o 
   5   8 -11       11.00        8.18      2.77 o 
   6   8 -11        8.92        4.85      2.59 o 
   7   8 -11      145.72      185.21      6.78 o 
   0   9 -11       89.40      104.06      6.13 o 
   1   9 -11      116.13      108.97      4.95 o 
   2   9 -11       82.81       85.78      4.24 o 
   3   9 -11        8.70        9.88      1.91 o 
   4   9 -11        1.23        2.14      3.21 o 
   5   9 -11       27.92       20.67      3.89 o 
   6   9 -11       65.49       69.91      7.39 o 
   1  10 -11      187.11      196.96      5.23 o 
   2  10 -11      110.46      118.54      3.63 o 
   3  10 -11       84.28       98.25      5.39 o 
   4  10 -11       18.21       16.16      3.60 o 
   5  10 -11        3.71        5.16      2.01 o 
   6  10 -11       14.95       12.21      3.15 o 
   0  11 -11      316.97      290.39      5.55 o 
   1  11 -11       92.59      107.40      3.44 o 
   2  11 -11        7.63        4.42      1.88 o 
   3  11 -11       95.81       85.52      6.31 o 
   4  11 -11        0.46        5.28      2.10 o 
   5  11 -11       64.96       66.04      8.93 o 
   6  11 -11       45.91       41.63      6.44 o 
   1  12 -11       61.43       59.44      5.94 o 
   2  12 -11        0.57        2.34      1.78 o 
   3  12 -11      148.21      144.39      4.62 o 
   4  12 -11       20.74       14.86      4.71 o 
   5  12 -11       17.91       11.88      3.60 o 
   0  13 -11       56.82       45.13     10.45 o 
   1  13 -11      111.46      118.99      5.08 o 
   2  13 -11       51.84       45.95      5.22 o 
   3  13 -11       23.47       28.07      3.88 o 
   4  13 -11       79.19       77.96     10.10 o 
   5  13 -11        9.64       10.55      2.78 o 
   1  14 -11       36.15       35.51      5.58 o 
   2  14 -11        7.90        1.48      2.02 o 
   3  14 -11       13.19       10.20      2.29 o 
   4  14 -11       14.85       12.03      2.35 o 
   0  15 -11       43.77       36.55      7.32 o 
   1  15 -11       55.76       44.86      5.87 o 
   2  15 -11       46.38       44.44      5.05 o 
   3  15 -11       83.20      125.60     10.86 o 
   1  16 -11       14.51        8.17      2.61 o 
   2  16 -11       19.42       15.23      3.79 o 
   0   0 -10      227.67      242.58     27.01 o 
   2   0 -10      167.14      171.63      9.06 o 
   4   0 -10      161.57      161.06      6.97 o 
   6   0 -10      354.65      371.89     10.54 o 
   8   0 -10       42.13       55.55     10.28 o 
   1   1 -10      106.12      105.46      4.00 o 
   2   1 -10      127.77      155.16      5.28 o 
   3   1 -10      113.62      102.85      3.99 o 
   4   1 -10      309.52      312.89      7.19 o 
   5   1 -10       15.96       13.17      2.60 o 
   6   1 -10      195.94      197.56      5.49 o 
   7   1 -10        1.86        4.87      1.78 o 
   8   1 -10       24.12       21.70      3.15 o 
   9   1 -10       23.35       20.46      4.31 o 
   0   2 -10     1524.04     1664.77     37.11 o 
   1   2 -10      440.56      439.04      7.50 o 
   2   2 -10      194.74      184.28      3.17 o 
   3   2 -10       85.49       87.37      3.05 o 
   4   2 -10       78.06       74.78      4.61 o 
   5   2 -10       20.30       22.58      2.79 o 
   6   2 -10      124.29      137.85      5.74 o 
   7   2 -10      289.82      313.35      5.84 o 
   8   2 -10      137.23      147.75      5.21 o 
   1   3 -10       91.98      103.17      4.13 o 
   2   3 -10     1116.38     1174.29     14.98 o 
   3   3 -10     1100.05     1166.15     16.48 o 
   4   3 -10      450.23      446.89      7.12 o 
   5   3 -10      140.71      158.72      3.91 o 
   6   3 -10      541.99      570.55     16.80 o 
   7   3 -10      187.80      181.52      4.01 o 
   8   3 -10       15.47       15.80      3.28 o 
   0   4 -10      274.30      264.23      7.54 o 
   1   4 -10      106.82      110.41      2.98 o 
   2   4 -10      429.31      470.13     12.91 o 
   3   4 -10      984.14     1010.61     15.35 o 
   4   4 -10      198.24      180.68      4.12 o 
   5   4 -10      213.20      220.45      4.26 o 
   6   4 -10      766.71      790.78     16.35 o 
   7   4 -10      138.78      153.29      9.85 o 
   8   4 -10      159.10      146.69      5.11 o 
   1   5 -10      242.71      249.08      6.03 o 
   2   5 -10      241.99      236.58      4.93 o 
   3   5 -10       81.47       69.40      2.96 o 
   4   5 -10      669.72      681.81      9.39 o 
   5   5 -10        6.50        3.85      1.81 o 
   6   5 -10       13.29        9.98      2.21 o 
   7   5 -10       57.56       60.10      7.72 o 
   8   5 -10       34.14       32.37      5.06 o 
   0   6 -10      715.57      719.67     17.01 o 
   1   6 -10      256.73      232.03      5.84 o 
   2   6 -10      563.45      581.55     10.00 o 
   3   6 -10       39.79       33.71      4.07 o 
   4   6 -10        5.07        7.12      1.50 o 
   5   6 -10       95.49      101.20      6.53 o 
   6   6 -10        2.61        4.70      2.03 o 
   7   6 -10       54.31       52.05      7.52 o 
   8   6 -10       20.03       16.96      3.69 o 
   1   7 -10       17.79       17.75      2.71 o 
   2   7 -10      234.04      225.73      3.68 o 
   3   7 -10       64.71       53.41      3.03 o 
   4   7 -10       88.72       80.15      3.22 o 
   5   7 -10       89.08       83.98      7.03 o 
   6   7 -10       94.15       85.35     12.17 o 
   7   7 -10      133.50      157.20     11.16 o 
   8   7 -10       23.53       24.36      4.11 o 
   0   8 -10       16.27       17.46      3.95 o 
   1   8 -10       80.38       95.11      3.44 o 
   2   8 -10       21.39       15.46      2.11 o 
   3   8 -10       79.23       83.34      2.95 o 
   4   8 -10      158.60      164.45      5.37 o 
   5   8 -10      110.68      110.28      7.68 o 
   6   8 -10       28.06       28.07      4.82 o 
   7   8 -10        5.98        9.97      3.26 o 
   8   8 -10        5.55        5.71      2.27 o 
   1   9 -10       99.57       97.72      2.79 o 
   2   9 -10       16.02       17.84      2.84 o 
   3   9 -10       22.42       23.33      3.35 o 
   4   9 -10       89.92       96.41     10.65 o 
   5   9 -10        5.54        7.15      2.48 o 
   6   9 -10       20.61       21.60      3.94 o 
   7   9 -10       57.46       55.72      8.20 o 
   0  10 -10      659.71      651.89     11.63 o 
   1  10 -10      121.72      108.53      3.36 o 
   2  10 -10       14.96       10.03      2.08 o 
   3  10 -10       80.13       79.68      4.91 o 
   4  10 -10      120.18      126.73      5.66 o 
   5  10 -10       85.40       79.72     13.86 o 
   6  10 -10       68.24       61.63      8.87 o 
   7  10 -10       10.08       12.83      2.54 o 
   1  11 -10      113.70      111.81      3.19 o 
   2  11 -10       32.65       28.60      3.66 o 
   3  11 -10       43.68       36.20      5.48 o 
   4  11 -10        8.80        8.17      2.72 o 
   5  11 -10       29.43       31.45      5.51 o 
   6  11 -10        8.44       14.04      3.41 o 
   7  11 -10        1.31        5.45      2.12 o 
   0  12 -10      235.27      232.01      8.00 o 
   1  12 -10      196.74      189.93      5.69 o 
   2  12 -10      188.67      185.10      6.64 o 
   3  12 -10        8.89        3.73      2.95 o 
   4  12 -10       25.97       20.80      3.48 o 
   5  12 -10       18.21       12.79      3.02 o 
   6  12 -10       52.85       45.86      7.11 o 
   1  13 -10        7.85        5.25      1.73 o 
   2  13 -10       83.18       76.36      4.16 o 
   3  13 -10       44.20       44.22      5.45 o 
   4  13 -10      124.61      124.77      5.95 o 
   5  13 -10        4.51        3.86      2.86 o 
   6  13 -10        4.76        6.58      2.84 o 
   0  14 -10       41.15       38.51      7.59 o 
   1  14 -10       34.52       32.12      3.67 o 
   2  14 -10       50.65       40.93      5.37 o 
   3  14 -10       51.07       42.68      4.55 o 
   4  14 -10        2.67        5.62      2.14 o 
   5  14 -10       25.39       23.68      4.17 o 
   1  15 -10        3.34        0.71      2.31 o 
   2  15 -10      183.63      184.53      3.83 o 
   3  15 -10       39.20       45.04      5.97 o 
   4  15 -10        6.93        3.67      2.93 o 
   5  15 -10       49.07       58.02      7.46 o 
   0  16 -10       33.99       28.59      6.97 o 
   1  16 -10       28.53       23.29      3.29 o 
   2  16 -10      142.74      150.80     10.46 o 
   3  16 -10       28.67       32.98      3.79 o 
   4  16 -10       22.71       24.81      4.25 o 
   1  17 -10       82.48       72.99     11.32 o 
   2  17 -10       47.26       51.60      7.86 o 
   3  17 -10       61.19       58.68      7.60 o 
   0  18 -10        0.90        2.48      2.87 o 
   1  18 -10        1.41        5.90      2.16 o 
   2   0  -9      906.17      939.70     15.20 o 
   4   0  -9      291.94      301.43      8.12 o 
   6   0  -9      222.79      178.53      5.14 o 
   8   0  -9      147.55      156.37     10.73 o 
   0   1  -9      585.67      521.96     10.17 o 
   1   1  -9      503.42      485.04      6.63 o 
   2   1  -9       55.80       53.36      4.68 o 
   3   1  -9       24.01       21.92      2.31 o 
   4   1  -9      242.46      257.52      3.60 o 
   5   1  -9       32.40       32.52      3.63 o 
   6   1  -9      189.68      153.43      2.99 o 
   7   1  -9      597.51      607.75     11.67 o 
   8   1  -9       12.76        8.67      1.91 o 
   9   1  -9       34.83       32.30      5.50 o 
   1   2  -9      572.62      556.93      7.52 o 
   2   2  -9      113.18       98.76      3.17 o 
   3   2  -9      300.67      300.90      5.14 o 
   4   2  -9      207.31      202.68      2.96 o 
   5   2  -9      297.98      265.55      4.17 o 
   6   2  -9       97.15       96.48      3.50 o 
   7   2  -9       13.08       11.09      2.46 o 
   8   2  -9      188.88      202.48      6.25 o 
   9   2  -9       63.71       60.70      8.56 o 
   0   3  -9     1010.45      993.37     17.59 o 
   1   3  -9       65.83       59.42      6.57 o 
   2   3  -9      501.98      497.12      6.83 o 
   3   3  -9       58.38       66.67      3.14 o 
   4   3  -9      312.12      285.16      5.00 o 
   5   3  -9       13.75       10.89      1.49 o 
   6   3  -9      220.70      218.27      7.75 o 
   7   3  -9       26.25       23.23      3.67 o 
   8   3  -9       53.93       47.07      6.86 o 
   9   3  -9       11.86        5.82      2.15 o 
   1   4  -9       52.75       54.15      5.59 o 
   2   4  -9      144.02      154.25      3.43 o 
   3   4  -9       85.49       89.07      2.43 o 
   4   4  -9      582.71      582.35      9.22 o 
   5   4  -9      181.32      180.74      4.22 o 
   6   4  -9      128.10      145.15      5.01 o 
   7   4  -9      454.05      494.65      8.49 o 
   8   4  -9       10.19        7.18      2.34 o 
   9   4  -9       51.77       49.75      7.86 o 
   0   5  -9      116.52      133.82      6.49 o 
   1   5  -9       60.92       61.33      2.85 o 
   2   5  -9      396.43      361.62      5.46 o 
   3   5  -9      494.56      480.94      6.87 o 
   4   5  -9      247.56      246.25      3.63 o 
   5   5  -9       22.80       22.60      2.88 o 
   6   5  -9      367.11      346.04      8.64 o 
   7   5  -9      204.94      226.77      6.66 o 
   8   5  -9        7.58        5.12      2.25 o 
   9   5  -9       93.96       70.46     11.46 o 
   1   6  -9       79.37       86.67      3.10 o 
   2   6  -9       72.21       71.14      3.77 o 
   3   6  -9      935.23      954.44     11.11 o 
   4   6  -9      989.87     1030.84     14.60 o 
   5   6  -9       57.89       54.59      6.87 o 
   6   6  -9      308.74      333.09      8.27 o 
   7   6  -9      213.88      221.13      5.04 o 
   8   6  -9       34.74       34.84      4.64 o 
   9   6  -9       27.63       22.80      5.17 o 
   0   7  -9       95.53       90.71      4.55 o 
   1   7  -9      274.04      300.36      5.16 o 
   2   7  -9       50.26       55.05      4.02 o 
   3   7  -9      199.10      176.38      2.96 o 
   4   7  -9      424.91      415.19      7.11 o 
   5   7  -9      554.10      577.09     10.87 o 
   6   7  -9       68.60       68.38      6.95 o 
   7   7  -9        0.23        1.92      2.15 o 
   8   7  -9       24.29       17.66      3.61 o 
   9   7  -9       47.19       44.27      7.73 o 
   1   8  -9       40.39       39.14      4.07 o 
   2   8  -9       71.81       71.67      3.67 o 
   3   8  -9      153.50      146.43      3.51 o 
   4   8  -9      410.28      446.07     11.07 o 
   5   8  -9        5.07        4.39      1.71 o 
   6   8  -9       10.00        9.37      2.42 o 
   7   8  -9        6.85       10.36      2.45 o 
   8   8  -9        6.45        3.55      1.49 o 
   0   9  -9      968.04     1038.88     26.02 o 
   1   9  -9      144.91      142.36      2.99 o 
   2   9  -9      152.11      157.09      3.92 o 
   3   9  -9       50.12       46.75      4.18 o 
   4   9  -9       43.66       45.91      2.97 o 
   5   9  -9      140.03      145.40      9.03 o 
   6   9  -9       43.25       42.99      5.13 o 
   7   9  -9       10.91        7.76      2.65 o 
   8   9  -9       45.52       34.03      6.15 o 
   1  10  -9      136.05      124.74      3.24 o 
   2  10  -9      134.99      132.43      3.74 o 
   3  10  -9      272.82      270.67      5.64 o 
   4  10  -9       33.57       36.30      4.42 o 
   5  10  -9       53.57       56.30      6.94 o 
   6  10  -9        0.74        5.05      2.32 o 
   7  10  -9       38.51       48.60      6.24 o 
   8  10  -9       31.40       28.73      5.41 o 
   0  11  -9      215.61      191.16      5.44 o 
   1  11  -9        3.46        2.50      1.38 o 
   2  11  -9      111.54      107.90      4.53 o 
   3  11  -9        6.33        3.51      1.75 o 
   4  11  -9       76.06       72.99      4.99 o 
   5  11  -9       48.29       51.15      6.66 o 
   6  11  -9       51.07       55.20      7.20 o 
   7  11  -9       10.13       11.54      2.57 o 
   1  12  -9      104.95       99.38      3.24 o 
   2  12  -9      141.30      140.67      4.81 o 
   3  12  -9      100.31      107.36      6.25 o 
   4  12  -9       66.38       64.52      5.10 o 
   5  12  -9       86.03       88.13      5.72 o 
   6  12  -9      165.87      179.94     12.95 o 
   7  12  -9       30.03       33.23      4.87 o 
   0  13  -9     1516.43     1448.32     22.89 o 
   1  13  -9      130.17      115.51      4.06 o 
   2  13  -9        0.56        0.71      1.58 o 
   3  13  -9       34.56       32.78      4.03 o 
   4  13  -9       29.78       40.10      4.93 o 
   5  13  -9       72.93       65.69      7.92 o 
   6  13  -9        3.83        3.20      1.80 o 
   7  13  -9      110.39       95.50     12.93 o 
   1  14  -9      229.96      217.32      5.41 o 
   2  14  -9        8.61        7.56      2.10 o 
   3  14  -9      226.57      232.91      5.75 o 
   4  14  -9        1.47        1.41      1.86 o 
   5  14  -9       19.88       24.00      4.25 o 
   6  14  -9       15.00       14.28      2.65 o 
   0  15  -9      131.43      125.91     10.23 o 
   1  15  -9        8.10        3.81      1.84 o 
   2  15  -9      235.21      213.65      6.39 o 
   3  15  -9       72.48       76.04      7.48 o 
   4  15  -9      292.39      310.03      6.03 o 
   5  15  -9      188.63      200.08      5.32 o 
   6  15  -9      121.81      118.25      7.37 o 
   1  16  -9      181.24      186.86      5.17 o 
   2  16  -9       31.42       33.99      4.73 o 
   3  16  -9       43.20       40.65      5.23 o 
   4  16  -9       14.56       12.41      2.61 o 
   5  16  -9       43.09       33.57      4.51 o 
   0  17  -9       44.81       39.16      9.64 o 
   1  17  -9        1.32        0.05      2.70 o 
   2  17  -9        8.56       10.14      2.44 o 
   3  17  -9       96.07      123.40      4.33 o 
   4  17  -9       15.00        9.85      2.25 o 
   1  18  -9        5.45        7.11      2.55 o 
   2  18  -9        7.47        7.12      2.80 o 
   3  18  -9        7.33        7.49      2.60 o 
   0  19  -9       31.91       31.34      7.88 o 
   1  19  -9       10.12        4.72      2.56 o 
   2  19  -9        1.04        2.59      1.73 o 
   0   0  -8       17.32       23.45      4.45 o 
   2   0  -8     1382.93     1425.90     20.86 o 
   4   0  -8       90.00       94.68      5.52 o 
   6   0  -8      418.00      507.22     11.96 o 
   8   0  -8      451.02      450.05      6.56 o 
  10   0  -8       25.64       42.55      8.36 o 
   1   1  -8      537.57      562.94      6.48 o 
   2   1  -8       78.91       69.07      2.27 o 
   3   1  -8      502.20      493.04      5.96 o 
   4   1  -8      236.26      249.29      4.21 o 
   5   1  -8       69.25       56.65      3.31 o 
   6   1  -8      141.97      127.68      3.20 o 
   7   1  -8       10.49       13.34      1.64 o 
   8   1  -8        4.77        3.72      1.73 o 
   9   1  -8       63.20       53.40      5.93 o 
  10   1  -8       31.55       38.92      6.33 o 
   0   2  -8      465.81      488.69      9.38 o 
   1   2  -8       55.29       48.15      4.66 o 
   2   2  -8      165.70      182.45      2.64 o 
   3   2  -8     1054.54     1084.11     11.51 o 
   4   2  -8      104.89      115.16      2.07 o 
   5   2  -8       97.09       99.68      2.73 o 
   6   2  -8        7.24       11.71      1.90 o 
   7   2  -8      156.04      138.65      3.84 o 
   8   2  -8       40.47       41.47      4.83 o 
   9   2  -8       27.74       28.19      4.36 o 
  10   2  -8       28.12       24.43      3.90 o 
   1   3  -8      441.67      414.26      5.77 o 
   2   3  -8      703.79      699.84      8.20 o 
   3   3  -8      237.70      235.67      2.55 o 
   4   3  -8       17.33       15.36      1.11 o 
   5   3  -8       36.18       32.31      1.58 o 
   6   3  -8      474.20      471.21      8.26 o 
   7   3  -8      125.07      140.90      3.98 o 
   8   3  -8       95.42       98.60      4.88 o 
   9   3  -8       41.45       48.58      5.82 o 
  10   3  -8       22.73       20.23      3.70 o 
   0   4  -8      405.00      391.84      7.60 o 
   1   4  -8      374.09      360.19      5.04 o 
   2   4  -8      536.23      519.11      6.57 o 
   3   4  -8       86.38       79.64      2.10 o 
   4   4  -8      242.44      251.38      4.03 o 
   5   4  -8        4.95        5.70      1.55 o 
   6   4  -8       22.12       19.20      2.76 o 
   7   4  -8        7.60        5.56      1.73 o 
   8   4  -8      124.82      143.61      4.14 o 
   9   4  -8       59.00       51.97      7.23 o 
  10   4  -8       34.97       32.43      5.88 o 
   1   5  -8      205.75      213.88      2.85 o 
   2   5  -8      115.10      110.75      2.85 o 
   3   5  -8      158.33      147.34      4.50 o 
   4   5  -8      313.32      302.16      3.88 o 
   5   5  -8       38.90       41.68      3.82 o 
   6   5  -8       49.95       45.88      6.03 o 
   7   5  -8      126.16      129.98      6.16 o 
   8   5  -8      206.39      199.01      9.36 o 
   9   5  -8       60.83       58.37      9.51 o 
   0   6  -8      172.11      127.86      5.82 o 
   1   6  -8       19.30       25.94      2.63 o 
   2   6  -8      832.44      902.38      9.85 o 
   3   6  -8      457.86      490.98      6.42 o 
   4   6  -8      637.93      659.42      7.83 o 
   5   6  -8      633.80      628.22     10.52 o 
   6   6  -8      594.67      650.75     11.23 o 
   7   6  -8       43.72       42.69      5.23 o 
   8   6  -8       88.82       75.39     11.72 o 
   9   6  -8        3.96        4.18      2.20 o 
   1   7  -8      235.52      239.98      4.23 o 
   2   7  -8      504.35      528.25      8.50 o 
   3   7  -8      369.04      352.65      5.21 o 
   4   7  -8      379.65      368.77      6.20 o 
   5   7  -8      268.93      291.48      6.28 o 
   6   7  -8      187.40      191.65      6.35 o 
   7   7  -8       76.46       64.41      6.80 o 
   8   7  -8       16.79       15.04      2.97 o 
   9   7  -8        3.80        2.74      1.69 o 
   0   8  -8       10.82       14.73      2.59 o 
   1   8  -8       89.76       99.09      2.73 o 
   2   8  -8       70.46       67.39      3.16 o 
   3   8  -8        1.38        3.39      1.29 o 
   4   8  -8      278.52      271.82      4.42 o 
   5   8  -8      406.80      405.88      7.67 o 
   6   8  -8      300.70      318.35      6.65 o 
   7   8  -8       19.06       11.27      2.62 o 
   8   8  -8       42.44       41.28      5.66 o 
   9   8  -8       31.70       31.17      4.46 o 
   1   9  -8      205.22      213.44      4.12 o 
   2   9  -8      193.25      200.27      3.52 o 
   3   9  -8      331.22      332.64      5.81 o 
   4   9  -8       61.54       58.56      3.47 o 
   5   9  -8       22.29       17.56      2.58 o 
   6   9  -8       27.53       33.46      6.40 o 
   7   9  -8       42.76       46.98      7.11 o 
   8   9  -8       34.56       26.79      4.52 o 
   9   9  -8        5.15        5.72      2.82 o 
   0  10  -8      328.72      344.49      7.76 o 
   1  10  -8      261.23      249.07      5.24 o 
   2  10  -8       84.87       93.42      2.87 o 
   3  10  -8       24.77       15.78      2.19 o 
   4  10  -8      407.37      459.94      9.21 o 
   5  10  -8      467.59      503.62      8.26 o 
   6  10  -8      264.66      280.99      8.37 o 
   7  10  -8       39.57       37.34      4.98 o 
   8  10  -8       12.01       13.45      3.75 o 
   1  11  -8       21.86       22.95      2.64 o 
   2  11  -8      173.58      172.85      3.79 o 
   3  11  -8       28.79       35.43      2.96 o 
   4  11  -8      107.23      105.34      6.19 o 
   5  11  -8      132.47      132.60      4.96 o 
   6  11  -8       40.54       37.46      6.75 o 
   7  11  -8       20.70       23.19      3.24 o 
   8  11  -8        8.04        7.81      2.08 o 
   0  12  -8       69.39       76.13      6.44 o 
   1  12  -8      258.00      258.62      3.59 o 
   2  12  -8      328.71      315.01      5.64 o 
   3  12  -8       92.47       86.81      4.56 o 
   4  12  -8      108.04      108.87      5.00 o 
   5  12  -8       99.21       94.14      9.98 o 
   6  12  -8      115.65      101.26     12.79 o 
   7  12  -8        3.74        4.80      2.11 o 
   8  12  -8      304.11      342.79     11.86 o 
   1  13  -8       11.31        6.38      1.72 o 
   2  13  -8      278.31      267.89      5.38 o 
   3  13  -8      169.63      171.25      4.80 o 
   4  13  -8      303.73      336.18      7.70 o 
   5  13  -8      229.09      230.80      9.45 o 
   6  13  -8       44.74       50.64      6.01 o 
   7  13  -8       39.49       40.90      4.92 o 
   0  14  -8       22.50       22.35      5.29 o 
   1  14  -8       54.80       50.62      3.13 o 
   2  14  -8       43.50       44.44      5.05 o 
   3  14  -8      115.86      112.78      4.86 o 
   4  14  -8      177.41      195.48      5.21 o 
   5  14  -8      307.20      299.06      6.06 o 
   6  14  -8      278.29      257.67      5.29 o 
   7  14  -8      158.11      157.33      7.36 o 
   1  15  -8      111.65      113.07      3.42 o 
   2  15  -8       63.95       56.23      3.58 o 
   3  15  -8       37.94       38.86      4.62 o 
   4  15  -8      225.97      273.48      7.52 o 
   5  15  -8      226.48      256.39      5.40 o 
   6  15  -8      110.68      109.00     12.58 o 
   7  15  -8        6.44        3.59      2.21 o 
   0  16  -8       79.16       76.55      8.91 o 
   1  16  -8       25.67       18.80      3.37 o 
   2  16  -8       21.41       12.60      2.89 o 
   3  16  -8        8.10        6.99      1.96 o 
   4  16  -8       67.14       51.30      6.81 o 
   5  16  -8      111.84      131.73      7.47 o 
   6  16  -8       11.86       11.61      2.76 o 
   1  17  -8      122.45      127.21      5.49 o 
   2  17  -8       13.39       15.80      2.27 o 
   3  17  -8       48.25       33.75      4.80 o 
   4  17  -8       10.27        4.90      2.25 o 
   5  17  -8       10.63        9.98      2.51 o 
   0  18  -8       28.59       36.53      8.68 o 
   1  18  -8        7.55        7.25      2.97 o 
   2  18  -8       17.60       10.34      3.08 o 
   3  18  -8       51.80       49.62      6.10 o 
   4  18  -8       34.61       35.40      4.45 o 
   1  19  -8        9.07        5.95      2.24 o 
   2  19  -8       75.63       55.05      9.80 o 
   3  19  -8       34.20       32.47      4.76 o 
   0  20  -8       17.68       18.85      6.56 o 
   1  20  -8       17.62       14.40      3.02 o 
   2  20  -8       42.25       44.85      6.45 o 
   2   0  -7      590.02      575.88     10.61 o 
   4   0  -7      516.47      539.89     12.81 o 
   6   0  -7      369.95      369.29      8.19 o 
   8   0  -7      116.34      113.07      4.40 o 
  10   0  -7      134.65      147.97     13.06 o 
   0   1  -7     1591.61     1516.64     22.76 o 
   1   1  -7      274.90      279.96      4.56 o 
   2   1  -7      784.84      798.98      8.61 o 
   3   1  -7      108.15      122.07      2.55 o 
   4   1  -7       26.97       27.03      2.07 o 
   5   1  -7       61.22       59.12      2.89 o 
   6   1  -7      112.26      126.99      3.16 o 
   7   1  -7      154.69      152.66      3.05 o 
   8   1  -7      148.81      151.71      4.83 o 
   9   1  -7       62.35       65.17      4.26 o 
  10   1  -7       13.43       11.01      2.93 o 
   1   2  -7     1708.57     1777.95     31.70 o 
   2   2  -7       59.01       57.41      2.13 o 
   3   2  -7      227.22      255.54      4.20 o 
   4   2  -7       43.29       35.91      1.85 o 
   5   2  -7       63.32       67.07      5.36 o 
   6   2  -7       13.63       13.49      1.92 o 
   7   2  -7      363.75      336.67      5.74 o 
   8   2  -7      111.65       98.96      3.22 o 
   9   2  -7       18.72       12.63      3.46 o 
  10   2  -7       91.51       99.30      7.93 o 
   0   3  -7      219.08      211.18      7.02 o 
   1   3  -7       86.29       69.95      2.59 o 
   2   3  -7      301.09      302.35      3.96 o 
   3   3  -7      102.51      107.38      2.37 o 
   4   3  -7       12.07       13.90      1.96 o 
   5   3  -7      182.04      180.96      3.39 o 
   6   3  -7       54.98       58.51      3.47 o 
   7   3  -7      308.92      290.29      5.92 o 
   8   3  -7      132.17      136.21      6.27 o 
   9   3  -7      105.76      106.86      7.77 o 
  10   3  -7      152.69      154.28      6.07 o 
   1   4  -7     1203.66     1293.71     18.43 o 
   2   4  -7      520.50      566.63      6.33 o 
   3   4  -7      205.77      210.86      3.75 o 
   4   4  -7        2.23        3.77      0.85 o 
   5   4  -7       65.53       68.54      3.72 o 
   6   4  -7       24.43       21.08      3.37 o 
   7   4  -7      456.99      456.20      8.47 o 
   8   4  -7      146.40      145.40      5.05 o 
   9   4  -7      109.92       99.38      7.30 o 
  10   4  -7       14.46        7.97      2.53 o 
   0   5  -7      982.23      988.64     19.54 o 
   1   5  -7       89.53       72.28      2.84 o 
   2   5  -7      465.27      535.29      6.16 o 
   3   5  -7       66.46       53.81      2.96 o 
   4   5  -7      345.46      340.34      5.53 o 
   5   5  -7      223.26      229.63      4.70 o 
   6   5  -7       46.06       51.65      2.05 o 
   7   5  -7        4.94        4.97      1.91 o 
   8   5  -7      213.92      241.73      7.65 o 
   9   5  -7       39.17       34.41      4.90 o 
  10   5  -7       20.42       23.00      5.37 o 
   1   6  -7       42.70       40.99      1.83 o 
   2   6  -7       14.50       12.92      1.51 o 
   3   6  -7      100.58      106.08      2.05 o 
   4   6  -7      521.24      536.13      6.48 o 
   5   6  -7      406.27      396.97      8.60 o 
   6   6  -7      240.94      255.30      4.90 o 
   7   6  -7       12.92       11.76      2.10 o 
   8   6  -7      101.28      117.04      6.35 o 
   9   6  -7       18.85       17.16      2.94 o 
  10   6  -7        7.17        2.06      2.63 o 
   0   7  -7     1050.37     1037.53     17.77 o 
   1   7  -7       95.85       98.71      2.85 o 
   2   7  -7      155.31      167.04      2.80 o 
   3   7  -7       84.80       82.60      2.31 o 
   4   7  -7       60.38       54.07      4.47 o 
   5   7  -7      692.36      726.98     10.21 o 
   6   7  -7      189.49      200.24      4.71 o 
   7   7  -7      194.53      186.32      4.68 o 
   8   7  -7      158.30      171.27      6.68 o 
   9   7  -7       51.23       44.42      5.54 o 
  10   7  -7       10.10        3.95      2.16 o 
   1   8  -7      178.37      179.91      2.78 o 
   2   8  -7        0.15        1.69      0.92 o 
   3   8  -7      296.07      313.52      6.14 o 
   4   8  -7      283.55      281.17      4.17 o 
   5   8  -7      371.21      390.07      6.89 o 
   6   8  -7      173.90      172.38      3.45 o 
   7   8  -7       66.73       62.98      6.55 o 
   8   8  -7       43.50       41.70      7.24 o 
   9   8  -7        9.62       13.97      3.30 o 
   0   9  -7       55.74       52.69      3.19 o 
   1   9  -7       14.99       14.61      1.77 o 
   2   9  -7       35.03       27.09      3.11 o 
   3   9  -7       23.93       17.95      2.19 o 
   4   9  -7      363.43      347.78      5.35 o 
   5   9  -7     1348.76     1358.85     23.39 o 
   6   9  -7       63.76       62.69      4.27 o 
   7   9  -7       26.15       30.66      5.00 o 
   8   9  -7       52.81       53.88      7.25 o 
   9   9  -7       17.19       24.25      4.58 o 
   1  10  -7       57.58       62.21      2.43 o 
   2  10  -7       84.78       88.78      3.48 o 
   3  10  -7      260.93      263.75      5.24 o 
   4  10  -7      491.51      469.63     13.31 o 
   5  10  -7      153.85      142.59      5.76 o 
   6  10  -7       94.32       93.02     12.61 o 
   7  10  -7       89.57      100.63      7.91 o 
   8  10  -7       21.33       17.96      3.14 o 
   9  10  -7        6.14        8.07      2.57 o 
   0  11  -7      179.41      194.90      4.59 o 
   1  11  -7      232.52      239.86      4.18 o 
   2  11  -7      385.43      369.93      5.16 o 
   3  11  -7      424.92      418.19     11.05 o 
   4  11  -7     1563.61     1673.39     21.96 o 
   5  11  -7       85.82       76.70      8.42 o 
   6  11  -7      848.18      866.76     20.44 o 
   7  11  -7        0.01        3.97      2.56 o 
   8  11  -7       67.47       61.66      8.68 o 
   9  11  -7       13.89        9.98      2.70 o 
   1  12  -7      251.86      260.62      3.66 o 
   2  12  -7      593.68      602.55      8.88 o 
   3  12  -7      591.03      614.10     11.69 o 
   4  12  -7      543.61      569.84      9.51 o 
   5  12  -7       69.07       66.48      7.15 o 
   6  12  -7      366.01      376.66     10.64 o 
   7  12  -7       13.91       13.73      3.26 o 
   8  12  -7       36.13       38.51      6.39 o 
   0  13  -7      667.09      672.11     14.88 o 
   1  13  -7      177.76      175.85      3.08 o 
   2  13  -7      129.84      125.74      4.85 o 
   3  13  -7      104.30      111.90      4.61 o 
   4  13  -7      170.59      172.53      6.79 o 
   5  13  -7      303.04      302.19      7.55 o 
   6  13  -7      296.04      311.20      9.47 o 
   7  13  -7       25.58       16.88      3.66 o 
   8  13  -7        8.62        6.39      2.18 o 
   1  14  -7       27.39       32.13      2.92 o 
   2  14  -7       49.24       52.61      5.71 o 
   3  14  -7      405.96      416.54      6.99 o 
   4  14  -7      310.15      308.70      5.51 o 
   5  14  -7      282.17      290.56      8.54 o 
   6  14  -7      133.51      133.51      7.46 o 
   7  14  -7       14.63       15.52      3.52 o 
   8  14  -7       25.38       30.72      3.64 o 
   0  15  -7      202.73      197.06      6.64 o 
   1  15  -7        6.53        4.56      1.99 o 
   2  15  -7       18.95       15.46      2.46 o 
   3  15  -7       48.83       54.08      6.18 o 
   4  15  -7       92.90       94.88      5.90 o 
   5  15  -7      156.83      153.85      4.45 o 
   6  15  -7       41.85       35.56      4.78 o 
   7  15  -7       91.72       92.30     12.90 o 
   1  16  -7      162.66      152.00      3.19 o 
   2  16  -7       35.54       30.33      3.44 o 
   3  16  -7       62.69       73.44      4.12 o 
   4  16  -7       98.66      117.74      6.71 o 
   5  16  -7       14.15       12.35      2.38 o 
   6  16  -7       29.12       26.80      4.39 o 
   7  16  -7       12.93        8.02      2.65 o 
   0  17  -7        4.21        4.37      2.68 o 
   1  17  -7       24.85       25.26      4.07 o 
   2  17  -7      139.19      138.38      4.15 o 
   3  17  -7        4.92        3.84      1.65 o 
   4  17  -7      207.21      216.52      4.80 o 
   5  17  -7        1.09        1.96      1.53 o 
   6  17  -7       13.08       14.18      2.25 o 
   1  18  -7       54.69       50.51      8.15 o 
   2  18  -7       47.44       42.03      5.46 o 
   3  18  -7       27.01       35.78      4.90 o 
   4  18  -7        1.21        0.47      1.85 o 
   5  18  -7       13.85        8.16      3.36 o 
   0  19  -7      169.64      171.94      6.86 o 
   1  19  -7        4.80        0.46      2.61 o 
   2  19  -7       22.53       17.75      3.84 o 
   3  19  -7       31.24       20.75      2.93 o 
   4  19  -7       12.58       12.77      3.18 o 
   5  19  -7       21.15       24.76      4.37 o 
   1  20  -7       25.49       25.26      4.37 o 
   2  20  -7       69.87       68.65      9.92 o 
   3  20  -7        4.22        6.80      2.53 o 
   0  21  -7       22.91       28.69      6.65 o 
   1  21  -7       34.81       41.59      7.01 o 
   2  21  -7       74.55       63.08     10.56 o 
   0   0  -6     4363.53     3884.91     54.82 o 
   2   0  -6     2693.19     2857.31     46.60 o 
   4   0  -6      604.43      680.34     15.63 o 
   6   0  -6       47.16       78.91      7.36 o 
   8   0  -6       66.76       60.34     10.12 o 
  10   0  -6        8.31        6.21      2.51 o 
   1   1  -6       47.56       56.33      1.68 o 
   2   1  -6      215.45      201.94      3.34 o 
   3   1  -6      375.79      347.23      3.62 o 
   4   1  -6      198.32      180.06      2.25 o 
   5   1  -6      150.52      175.36      2.84 o 
   6   1  -6      471.60      468.76      7.37 o 
   7   1  -6       48.77       49.66      3.24 o 
   8   1  -6       94.72       82.19      3.51 o 
   9   1  -6      126.03      137.05      4.79 o 
  10   1  -6       46.61       53.31      6.52 o 
  11   1  -6       41.34       31.31      4.80 o 
   0   2  -6     1504.99     1581.29     26.59 o 
   1   2  -6     2960.14     2852.87     20.51 o 
   2   2  -6      255.58      262.70      4.13 o 
   3   2  -6      535.51      600.84      6.38 o 
   4   2  -6      159.21      165.68      2.83 o 
   5   2  -6       19.60       37.50      2.63 o 
   6   2  -6      147.59      152.05      4.04 o 
   7   2  -6       71.80       76.62      3.11 o 
   8   2  -6      239.26      248.19      5.50 o 
   9   2  -6       76.76       72.48      4.44 o 
  10   2  -6       38.67       37.73      5.58 o 
   1   3  -6     1184.30     1217.15     15.45 o 
   2   3  -6     1593.06     1656.38     16.03 o 
   3   3  -6      856.73      979.68     10.81 o 
   4   3  -6      841.79      811.84      9.20 o 
   5   3  -6      304.39      295.53      4.08 o 
   6   3  -6       89.15      100.54      3.37 o 
   7   3  -6      319.35      331.86      6.48 o 
   8   3  -6       15.88       21.48      2.72 o 
   9   3  -6       16.93        9.03      2.62 o 
  10   3  -6       63.39       54.64      6.78 o 
   0   4  -6     3548.26     3630.75     66.02 o 
   1   4  -6      846.01      993.40     10.03 o 
   2   4  -6      185.92      187.05      3.51 o 
   3   4  -6      207.87      212.07      4.05 o 
   4   4  -6       18.19       15.64      1.44 o 
   5   4  -6      606.25      630.61     11.70 o 
   6   4  -6      524.77      540.77      8.68 o 
   7   4  -6       34.63       29.09      3.18 o 
   8   4  -6      296.37      280.34      7.11 o 
   9   4  -6       53.67       41.64      6.21 o 
  10   4  -6       92.59       76.06     11.96 o 
   1   5  -6      411.15      432.97      4.97 o 
   2   5  -6     1428.23     1509.63     14.05 o 
   3   5  -6      153.66      154.37      2.24 o 
   4   5  -6      393.61      401.81      4.57 o 
   5   5  -6       82.89       73.63      2.92 o 
   6   5  -6      199.12      211.18      3.54 o 
   7   5  -6      223.90      213.86      2.92 o 
   8   5  -6       65.76       57.76      7.04 o 
   9   5  -6      105.85       93.50     11.25 o 
  10   5  -6       15.00       14.36      2.99 o 
   0   6  -6     1200.73     1081.21     17.46 o 
   1   6  -6      285.31      302.90      5.31 o 
   2   6  -6      125.87       98.97      2.27 o 
   3   6  -6      178.25      174.56      2.11 o 
   4   6  -6       93.44       85.03      2.03 o 
   5   6  -6      191.54      179.91      3.74 o 
   6   6  -6       34.86       31.88      3.98 o 
   7   6  -6        8.22        7.91      2.27 o 
   8   6  -6      116.78      115.66      4.45 o 
   9   6  -6       66.24       63.99      8.38 o 
  10   6  -6      131.15      156.21     15.41 o 
   1   7  -6      224.39      214.57      3.25 o 
   2   7  -6      147.42      162.47      2.52 o 
   3   7  -6      710.68      762.73      9.40 o 
   4   7  -6       11.48       12.43      1.78 o 
   5   7  -6      164.65      162.34      5.94 o 
   6   7  -6      198.54      193.11      3.74 o 
   7   7  -6       24.05       18.62      2.50 o 
   8   7  -6       25.39       20.84      3.81 o 
   9   7  -6       16.63       17.02      3.49 o 
  10   7  -6       39.07       41.87      6.37 o 
   0   8  -6      256.26      237.71      6.65 o 
   1   8  -6      136.59      159.87      2.96 o 
   2   8  -6      103.57      106.51      2.02 o 
   3   8  -6       44.46       37.56      1.88 o 
   4   8  -6       41.11       35.62      3.48 o 
   5   8  -6      973.53     1038.49     14.07 o 
   6   8  -6       71.39       68.59      4.65 o 
   7   8  -6        1.64        1.68      2.31 o 
   8   8  -6      106.42      110.22      7.34 o 
   9   8  -6       24.75       27.63      4.95 o 
  10   8  -6       17.40       15.64      3.44 o 
   1   9  -6       28.48       28.58      1.26 o 
   2   9  -6      391.53      416.31      7.02 o 
   3   9  -6      265.45      252.69      4.88 o 
   4   9  -6      109.02      112.84      2.33 o 
   5   9  -6     1223.62     1260.48     16.31 o 
   6   9  -6      289.67      277.91      5.90 o 
   7   9  -6      187.58      190.34      9.15 o 
   8   9  -6        9.20        9.37      1.93 o 
   9   9  -6       57.34       52.77      7.52 o 
  10   9  -6       10.03        8.36      2.86 o 
   0  10  -6       66.07       66.34      3.68 o 
   1  10  -6       29.41       30.76      1.88 o 
   2  10  -6      138.83      140.57      3.10 o 
   3  10  -6      110.10      115.83      3.51 o 
   4  10  -6     1401.81     1427.28     19.09 o 
   5  10  -6      968.19     1036.78     17.05 o 
   6  10  -6     1097.91     1174.95     19.10 o 
   7  10  -6      197.04      201.20      7.80 o 
   8  10  -6       14.54       17.36      3.62 o 
   9  10  -6       22.96       20.55      3.82 o 
   1  11  -6       50.35       60.84      2.75 o 
   2  11  -6       83.28       87.01      4.73 o 
   3  11  -6      193.92      195.45      5.93 o 
   4  11  -6     2310.82     2572.49     57.27 o 
   5  11  -6      335.82      335.95      7.70 o 
   6  11  -6      249.13      259.58      9.01 o 
   7  11  -6       52.48       44.57      6.73 o 
   8  11  -6       66.90       57.94      8.74 o 
   9  11  -6        0.24        5.25      1.86 o 
   0  12  -6      353.02      349.36      6.74 o 
   1  12  -6      350.42      304.63      5.44 o 
   2  12  -6      231.09      225.25      4.18 o 
   3  12  -6       72.27       75.21      8.66 o 
   4  12  -6     1537.51     1668.84     19.82 o 
   5  12  -6      143.73      141.53      5.21 o 
   6  12  -6      395.49      419.39      8.89 o 
   7  12  -6      152.13      179.00      7.90 o 
   8  12  -6       82.54       72.05      9.10 o 
   9  12  -6       40.62       35.75      6.09 o 
   1  13  -6      252.16      237.78      2.48 o 
   2  13  -6      172.58      158.13      3.89 o 
   3  13  -6      168.93      175.68      3.76 o 
   4  13  -6      136.99      128.88      6.09 o 
   5  13  -6      380.81      436.78      9.81 o 
   6  13  -6       32.51       24.57      3.24 o 
   7  13  -6      143.86      155.02      4.96 o 
   8  13  -6       24.25       22.67      4.03 o 
   0  14  -6      152.06      154.61      6.28 o 
   1  14  -6      274.23      266.72      4.02 o 
   2  14  -6      419.52      426.87      8.98 o 
   3  14  -6      327.13      337.31      6.58 o 
   4  14  -6      174.84      178.04      4.82 o 
   5  14  -6      144.51      151.74      5.60 o 
   6  14  -6       47.90       35.67      4.42 o 
   7  14  -6       97.67       95.91      5.92 o 
   8  14  -6       17.72       20.77      3.51 o 
   1  15  -6       65.21       76.46      2.57 o 
   2  15  -6      257.07      256.83      5.51 o 
   3  15  -6       54.70       59.83      7.25 o 
   4  15  -6      333.09      348.84      8.46 o 
   5  15  -6       33.57       33.84      4.54 o 
   6  15  -6       16.88       12.94      2.47 o 
   7  15  -6       11.04       15.31      3.24 o 
   8  15  -6       15.01       20.61      4.06 o 
   0  16  -6      138.28      124.65      4.36 o 
   1  16  -6       60.64       66.38      4.34 o 
   2  16  -6      311.91      303.68      6.25 o 
   3  16  -6        1.02        1.34      1.55 o 
   4  16  -6       31.97       27.64      4.03 o 
   5  16  -6       14.96       15.92      2.45 o 
   6  16  -6      113.46       95.01      5.94 o 
   7  16  -6       27.00       27.70      4.25 o 
   1  17  -6      300.27      319.98      5.70 o 
   2  17  -6       15.62       14.85      2.87 o 
   3  17  -6      100.07      106.55      4.57 o 
   4  17  -6       14.51       13.84      2.99 o 
   5  17  -6        7.79        9.12      2.54 o 
   6  17  -6       15.05       13.02      3.00 o 
   7  17  -6       11.49        6.30      1.92 o 
   0  18  -6      145.96      149.94      6.93 o 
   1  18  -6       29.16       23.47      3.52 o 
   2  18  -6       74.86       62.29      7.71 o 
   3  18  -6       32.49       41.43      4.72 o 
   4  18  -6        8.05        4.79      2.68 o 
   5  18  -6       16.31       15.25      3.10 o 
   6  18  -6        0.50        2.00      3.38 o 
   1  19  -6       20.87       21.82      4.07 o 
   2  19  -6       70.62       63.25      3.94 o 
   3  19  -6       64.43       69.43      5.56 o 
   4  19  -6       19.38       15.04      2.82 o 
   5  19  -6       42.89       36.32      4.73 o 
   0  20  -6       96.04       79.07     17.92 o 
   1  20  -6       20.06       16.52      2.99 o 
   2  20  -6       15.50       17.73      3.75 o 
   3  20  -6       56.00       52.45      5.97 o 
   4  20  -6       26.93       29.07      4.18 o 
   1  21  -6       54.98       51.96      7.27 o 
   2  21  -6        4.68        8.17      2.59 o 
   3  21  -6       53.93       45.57      7.28 o 
   0  22  -6       58.84       65.83     13.69 o 
   1  22  -6       13.41       13.52      2.68 o 
   2   0  -5      594.34      617.60     12.61 o 
   4   0  -5      448.07      490.86     16.30 o 
   6   0  -5        5.20        4.76      3.07 o 
   8   0  -5      152.49      140.65      4.56 o 
  10   0  -5      110.14      133.31      9.64 o 
   0   1  -5      165.10      172.23      2.95 o 
   1   1  -5      682.14      758.16      7.27 o 
   2   1  -5      266.21      285.17      4.34 o 
   3   1  -5      818.84      814.61      7.60 o 
   4   1  -5       52.89       95.04      2.79 o 
   5   1  -5      513.41      561.69      7.14 o 
   6   1  -5      982.21     1062.37     13.12 o 
   7   1  -5      309.14      298.72      8.15 o 
   8   1  -5        7.88       10.87      2.00 o 
   9   1  -5      155.16      162.03      6.11 o 
  10   1  -5       76.94       83.46      4.35 o 
  11   1  -5      162.20      180.93      5.81 o 
   1   2  -5      188.72      143.94      2.30 o 
   2   2  -5     1973.32     1910.79     19.43 o 
   3   2  -5      555.88      637.74      8.17 o 
   4   2  -5      336.94      345.53      3.25 o 
   5   2  -5      326.36      317.51      7.38 o 
   6   2  -5      201.19      204.98      3.32 o 
   7   2  -5      277.08      292.28      5.10 o 
   8   2  -5      178.16      172.73      3.74 o 
   9   2  -5       60.28       67.25      6.01 o 
  10   2  -5      126.79      133.85      9.21 o 
  11   2  -5        0.46        0.13      2.47 o 
   0   3  -5      621.87      759.87     12.70 o 
   1   3  -5      560.83      509.75      5.99 o 
   2   3  -5     2630.83     2694.72     26.30 o 
   3   3  -5     1619.34     1614.33     16.94 o 
   4   3  -5      186.43      206.83      3.66 o 
   5   3  -5      357.90      374.50      6.78 o 
   6   3  -5       25.58       23.99      2.83 o 
   7   3  -5       86.35       88.61      3.09 o 
   8   3  -5      110.52      116.44      3.93 o 
   9   3  -5       33.30       30.31      3.80 o 
  10   3  -5       19.20       22.20      3.25 o 
  11   3  -5       91.27       81.58      9.60 o 
   1   4  -5     2017.17     2023.24     20.78 o 
   2   4  -5      945.57      958.23      6.85 o 
   3   4  -5      263.60      289.26      4.34 o 
   4   4  -5      344.38      321.01      4.22 o 
   5   4  -5      175.00      163.47      2.94 o 
   6   4  -5      413.64      429.04      8.18 o 
   7   4  -5       62.31       56.10      3.74 o 
   8   4  -5      101.39       96.33      4.85 o 
   9   4  -5      214.29      213.96      8.61 o 
  10   4  -5      132.54      146.19      4.81 o 
  11   4  -5       34.91       32.15      5.41 o 
   0   5  -5     3175.24     3580.29     32.86 o 
   1   5  -5      751.27      753.60      7.01 o 
   2   5  -5      984.81     1015.73      7.43 o 
   3   5  -5      873.08      899.80      9.52 o 
   4   5  -5      305.52      296.55      4.30 o 
   5   5  -5      154.66      155.60      2.44 o 
   6   5  -5       64.85       63.36      2.95 o 
   7   5  -5      119.03      133.18      4.28 o 
   8   5  -5       74.65       65.92      4.88 o 
   9   5  -5       96.91       94.84      5.80 o 
  10   5  -5        2.46        2.86      2.11 o 
  11   5  -5       52.36       50.53      8.12 o 
   1   6  -5      759.75      840.47      9.25 o 
   2   6  -5      947.34      959.38     14.91 o 
   3   6  -5      777.50      776.46      9.00 o 
   4   6  -5      461.32      494.22      6.22 o 
   5   6  -5      494.63      518.70      6.76 o 
   6   6  -5      438.29      469.12      6.53 o 
   7   6  -5      309.17      283.11      5.64 o 
   8   6  -5       14.99       17.98      3.19 o 
   9   6  -5       32.48       35.51      4.43 o 
  10   6  -5       92.44       82.25      7.36 o 
   0   7  -5     4999.96     5397.47     42.36 o 
   1   7  -5      607.70      713.57      9.99 o 
   2   7  -5       34.59       28.39      2.81 o 
   3   7  -5      768.11      792.18     10.78 o 
   4   7  -5      355.38      356.59      4.87 o 
   5   7  -5      153.07      149.56      5.85 o 
   6   7  -5      497.07      504.12      6.89 o 
   7   7  -5       96.66       91.72      4.41 o 
   8   7  -5      436.83      482.95      9.05 o 
   9   7  -5        2.16        1.61      3.26 o 
  10   7  -5       14.89       15.14      3.01 o 
   1   8  -5       32.93       36.73      1.74 o 
   2   8  -5      631.97      642.19      7.94 o 
   3   8  -5      489.79      503.50      8.61 o 
   4   8  -5      791.85      809.18     10.12 o 
   5   8  -5      249.69      219.89      4.17 o 
   6   8  -5       21.22       19.31      2.32 o 
   7   8  -5        9.41       11.32      1.75 o 
   8   8  -5       39.01       37.65      4.48 o 
   9   8  -5       48.07       44.51      7.01 o 
  10   8  -5       12.92       10.89      3.21 o 
   0   9  -5      632.25      715.22     11.22 o 
   1   9  -5      199.32      194.36      4.21 o 
   2   9  -5      427.17      407.54      5.90 o 
   3   9  -5      629.25      624.55      8.87 o 
   4   9  -5      316.55      339.83      7.12 o 
   5   9  -5      471.44      482.23      8.33 o 
   6   9  -5      658.83      673.23     12.59 o 
   7   9  -5      247.81      268.08      5.98 o 
   8   9  -5       55.41       56.52      8.82 o 
   9   9  -5        4.20        0.49      1.80 o 
  10   9  -5       26.61       23.56      4.70 o 
   1  10  -5      143.58      151.94      3.01 o 
   2  10  -5      202.98      200.88      4.37 o 
   3  10  -5      383.98      410.25      6.15 o 
   4  10  -5      137.75      129.63      5.09 o 
   5  10  -5      132.93      132.05      4.51 o 
   6  10  -5      173.62      169.17      7.87 o 
   7  10  -5       14.11       10.37      1.93 o 
   8  10  -5      143.70      144.83      8.11 o 
   9  10  -5       41.46       32.86      5.55 o 
  10  10  -5        6.56        8.05      2.37 o 
   0  11  -5      483.69      476.62     11.08 o 
   1  11  -5       56.98       60.76      1.69 o 
   2  11  -5      271.93      266.22      5.76 o 
   3  11  -5      225.44      214.48      4.85 o 
   4  11  -5      216.22      206.36      5.15 o 
   5  11  -5      709.99      733.79     16.33 o 
   6  11  -5      655.83      665.88     13.02 o 
   7  11  -5        6.78        6.06      2.07 o 
   8  11  -5        4.19        1.54      2.59 o 
   9  11  -5      109.83      110.60      6.39 o 
   1  12  -5       39.15       45.21      1.79 o 
   2  12  -5      223.68      218.36      4.50 o 
   3  12  -5       15.36       14.82      2.57 o 
   4  12  -5      478.66      467.95      9.12 o 
   5  12  -5      443.48      477.12     13.84 o 
   6  12  -5      485.09      484.86      8.96 o 
   7  12  -5      162.56      167.91      8.20 o 
   8  12  -5       41.13       31.11      4.53 o 
   9  12  -5       18.28       17.02      3.80 o 
   0  13  -5      121.27      126.13      5.16 o 
   1  13  -5      623.28      618.50      7.40 o 
   2  13  -5       63.39       74.01      8.06 o 
   3  13  -5      272.77      270.69      7.71 o 
   4  13  -5      179.52      163.05      8.36 o 
   5  13  -5     1152.63     1287.74     18.31 o 
   6  13  -5      141.70      139.05      5.99 o 
   7  13  -5      221.42      228.47      5.28 o 
   8  13  -5       57.45       41.06      5.82 o 
   9  13  -5       68.42       67.39      9.57 o 
   1  14  -5      382.92      386.49      5.55 o 
   2  14  -5       12.60       17.58      3.26 o 
   3  14  -5      950.48      933.27     16.97 o 
   4  14  -5       15.21       10.89      2.85 o 
   5  14  -5      472.75      500.82      8.75 o 
   6  14  -5      496.98      532.17     11.99 o 
   7  14  -5      219.49      228.59      6.01 o 
   8  14  -5       47.07       48.21      6.78 o 
   0  15  -5      274.26      280.53      7.86 o 
   1  15  -5      420.31      427.45      6.70 o 
   2  15  -5      227.52      219.03      4.00 o 
   3  15  -5      668.76      713.35     12.45 o 
   4  15  -5      131.74      123.24      4.25 o 
   5  15  -5       10.43        8.52      2.01 o 
   6  15  -5      153.67      169.71      6.58 o 
   7  15  -5       59.08       54.59      8.50 o 
   8  15  -5       51.50       48.47      7.28 o 
   1  16  -5        7.53        7.28      1.15 o 
   2  16  -5      238.07      255.60      7.17 o 
   3  16  -5      114.67      105.01      5.14 o 
   4  16  -5      369.35      368.86      8.66 o 
   5  16  -5       68.91       76.60      5.47 o 
   6  16  -5       66.50       68.63      7.55 o 
   7  16  -5        2.67        3.31      1.69 o 
   8  16  -5        0.75        3.06      1.76 o 
   0  17  -5      248.62      231.34     10.07 o 
   1  17  -5      283.34      277.15      4.90 o 
   2  17  -5       21.11       20.68      2.88 o 
   3  17  -5        5.60        6.30      2.00 o 
   4  17  -5      208.02      202.70      5.86 o 
   5  17  -5       32.85       24.13      3.78 o 
   6  17  -5       62.41       70.14      7.37 o 
   7  17  -5       39.09       30.74      5.38 o 
   1  18  -5       79.04       77.67      5.78 o 
   2  18  -5        9.81       11.13      3.09 o 
   3  18  -5      153.82      158.76      4.84 o 
   4  18  -5      206.32      197.11      4.39 o 
   5  18  -5       16.43       16.51      3.09 o 
   6  18  -5       45.97       53.54      7.00 o 
   7  18  -5        9.25        9.61      3.83 o 
   0  19  -5       88.55      115.31     15.94 o 
   1  19  -5       39.69       38.84      4.73 o 
   2  19  -5      175.32      184.47      8.26 o 
   3  19  -5       69.64       58.70      9.37 o 
   4  19  -5        3.03        4.76      1.68 o 
   5  19  -5       37.64       35.16      6.51 o 
   6  19  -5       20.61       18.56      4.02 o 
   1  20  -5       90.07       99.87      5.67 o 
   2  20  -5        5.61        2.52      2.18 o 
   3  20  -5      139.82      150.49      8.04 o 
   4  20  -5        2.50        6.58      2.30 o 
   5  20  -5       10.05        5.78      3.32 o 
   0  21  -5       41.46       33.02      7.13 o 
   1  21  -5       12.64        9.49      2.20 o 
   2  21  -5       33.90       36.29      5.18 o 
   3  21  -5       46.77       44.89      6.76 o 
   4  21  -5       16.97        8.32      2.13 o 
   1  22  -5       46.84       44.36      7.15 o 
   2  22  -5       63.11       52.02      8.07 o 
   3  22  -5       50.62       42.92      6.22 o 
   0   0  -4     8179.01     7945.24    207.19 o 
   2   0  -4     2198.14     2138.97     39.71 o 
   4   0  -4     3010.34     3481.10     52.10 o 
   6   0  -4      564.86      589.25     12.17 o 
   8   0  -4       55.56       64.33     10.07 o 
  10   0  -4       11.36        7.21      1.84 o 
   1   1  -4      135.48      116.23      1.71 o 
   2   1  -4     1691.90     1547.85     10.05 o 
   3   1  -4     1222.40     1232.51      9.25 o 
   4   1  -4     2805.86     2984.23     37.59 o 
   5   1  -4       13.38       11.64      1.65 o 
   6   1  -4      424.91      420.09      6.19 o 
   7   1  -4       69.73       76.39      3.81 o 
   8   1  -4      128.16      131.06      6.54 o 
   9   1  -4      308.51      326.45      7.35 o 
  10   1  -4       35.55       29.93      4.20 o 
  11   1  -4       23.98       22.62      4.31 o 
   0   2  -4      848.00      738.39     12.36 o 
   1   2  -4      134.15      128.32      2.17 o 
   2   2  -4       79.72       84.29      1.45 o 
   3   2  -4      831.45      856.04     12.36 o 
   4   2  -4        0.57        3.24      1.20 o 
   5   2  -4      683.63      661.74      8.23 o 
   6   2  -4      262.27      286.94      4.89 o 
   7   2  -4      243.69      216.92      4.57 o 
   8   2  -4       20.33       23.29      3.09 o 
   9   2  -4       15.94       17.44      3.13 o 
  10   2  -4       46.27       43.59      5.51 o 
  11   2  -4       25.77       21.20      4.43 o 
   1   3  -4      791.09      785.73      8.85 o 
   2   3  -4      391.01      347.65      3.36 o 
   3   3  -4     2017.50     1973.83     25.52 o 
   4   3  -4      158.56      174.39      3.41 o 
   5   3  -4      210.35      207.49      4.77 o 
   6   3  -4      327.78      317.58      4.19 o 
   7   3  -4      617.52      627.10      8.67 o 
   8   3  -4       64.76       83.24      6.93 o 
   9   3  -4      102.21       97.28      4.21 o 
  10   3  -4        6.84       10.76      1.90 o 
  11   3  -4       52.60       52.81      9.44 o 
   0   4  -4      606.77      574.96      7.79 o 
   1   4  -4     1136.86     1102.64     10.69 o 
   2   4  -4      361.50      364.79      5.15 o 
   3   4  -4      320.44      351.69      4.58 o 
   4   4  -4      358.09      346.75      3.41 o 
   5   4  -4      599.28      631.24      8.62 o 
   6   4  -4      873.59      879.72     11.55 o 
   7   4  -4      146.46      150.31      3.83 o 
   8   4  -4      114.41      114.59      3.62 o 
   9   4  -4      265.36      257.97      6.42 o 
  10   4  -4       22.04       14.42      2.90 o 
  11   4  -4       40.00       41.18      7.32 o 
   1   5  -4     1152.47     1057.65      7.63 o 
   2   5  -4      943.28     1014.70     12.15 o 
   3   5  -4       15.47       23.47      2.30 o 
   4   5  -4     1537.86     1505.12     14.55 o 
   5   5  -4      572.61      536.76      6.22 o 
   6   5  -4       75.81       66.87      2.41 o 
   7   5  -4      152.25      145.71      2.80 o 
   8   5  -4       35.51       39.09      2.76 o 
   9   5  -4      389.55      430.20     10.51 o 
  10   5  -4      105.15      104.37      7.45 o 
  11   5  -4       37.21       31.71      4.22 o 
   0   6  -4     1982.67     1982.55     18.69 o 
   1   6  -4     2301.08     2224.78     18.88 o 
   2   6  -4     1463.49     1531.97     13.92 o 
   3   6  -4      349.61      331.50      4.99 o 
   4   6  -4      128.78      111.39      5.42 o 
   5   6  -4       18.16       23.87      3.02 o 
   6   6  -4       63.04       55.94      3.41 o 
   7   6  -4      374.93      393.16      6.25 o 
   8   6  -4      129.99      130.60      3.04 o 
   9   6  -4      133.11      135.32      6.70 o 
  10   6  -4       30.16       23.75      3.47 o 
  11   6  -4       60.32       66.13      8.07 o 
   1   7  -4      551.72      515.14      7.08 o 
   2   7  -4     3501.39     3540.09     47.99 o 
   3   7  -4      136.73      130.88      3.35 o 
   4   7  -4      830.18      862.49     12.38 o 
   5   7  -4       63.54       72.96      2.71 o 
   6   7  -4      866.02      858.65     11.02 o 
   7   7  -4     1124.49     1120.06     18.02 o 
   8   7  -4      508.83      523.65      9.25 o 
   9   7  -4      168.17      165.82      4.48 o 
  10   7  -4      113.72      105.30      7.00 o 
  11   7  -4       45.12       39.77      6.45 o 
   0   8  -4      370.64      472.90     10.18 o 
   1   8  -4      498.19      550.38      7.84 o 
   2   8  -4     1787.41     1779.16     30.89 o 
   3   8  -4      841.99      792.36     11.55 o 
   4   8  -4       16.81       17.41      3.00 o 
   5   8  -4       25.90       29.16      3.62 o 
   6   8  -4      847.79      869.39     14.66 o 
   7   8  -4      766.18      777.38     15.63 o 
   8   8  -4       39.20       43.11      5.72 o 
   9   8  -4       48.27       45.73      8.10 o 
  10   8  -4        2.77        6.00      2.38 o 
   1   9  -4       14.68       14.51      1.46 o 
   2   9  -4      625.01      608.39      7.75 o 
   3   9  -4      788.98      795.21     11.33 o 
   4   9  -4      199.50      224.55      7.18 o 
   5   9  -4       70.00       67.55      3.64 o 
   6   9  -4      195.98      186.49      9.02 o 
   7   9  -4      146.20      158.70      5.33 o 
   8   9  -4       44.30       34.26      4.56 o 
   9   9  -4       16.92       12.52      3.06 o 
  10   9  -4       63.43       54.52      8.80 o 
   0  10  -4      449.53      435.67      7.80 o 
   1  10  -4      272.26      265.62      3.60 o 
   2  10  -4      104.13      111.55      5.32 o 
   3  10  -4       77.16       69.09      4.83 o 
   4  10  -4      338.87      326.84      6.94 o 
   5  10  -4        0.04        0.97      1.58 o 
   6  10  -4      161.14      162.21      4.37 o 
   7  10  -4       88.97       95.79      5.51 o 
   8  10  -4      157.03      167.87      7.90 o 
   9  10  -4        7.31        9.37      2.27 o 
  10  10  -4       53.95       43.86      8.83 o 
   1  11  -4      220.10      228.35      3.30 o 
   2  11  -4       31.70       26.70      3.28 o 
   3  11  -4      103.65      108.67      4.63 o 
   4  11  -4       15.33       18.60      2.27 o 
   5  11  -4       12.83        8.90      2.35 o 
   6  11  -4       34.50       31.70      3.62 o 
   7  11  -4      499.83      554.35     11.51 o 
   8  11  -4       27.56       31.42      4.81 o 
   9  11  -4        5.94        7.34      2.41 o 
  10  11  -4      119.38      123.29      9.80 o 
   0  12  -4      343.43      356.87      5.48 o 
   1  12  -4       99.25       82.78      1.48 o 
   2  12  -4       98.33       89.04      4.15 o 
   3  12  -4      464.43      440.86      7.51 o 
   4  12  -4      346.84      338.05      6.77 o 
   5  12  -4      173.50      191.72      5.79 o 
   6  12  -4      108.48      108.51      4.01 o 
   7  12  -4      158.45      186.83      8.52 o 
   8  12  -4       49.56       51.61      6.41 o 
   9  12  -4       33.47       33.93      5.71 o 
   1  13  -4        2.67        2.91      0.88 o 
   2  13  -4      202.41      213.36      4.23 o 
   3  13  -4      597.80      611.96     11.53 o 
   4  13  -4      398.77      395.33      7.56 o 
   5  13  -4      189.83      200.28      5.19 o 
   6  13  -4       70.90       79.12      5.48 o 
   7  13  -4      160.87      167.52      5.78 o 
   8  13  -4       84.27       94.38      5.15 o 
   9  13  -4      102.40       95.31     11.41 o 
   0  14  -4      402.21      427.85      8.80 o 
   1  14  -4      869.26      896.51     10.70 o 
   2  14  -4      810.00      852.80     15.20 o 
   3  14  -4      293.93      286.26      7.37 o 
   4  14  -4      109.32      106.67      5.80 o 
   5  14  -4      271.11      278.53      8.08 o 
   6  14  -4       67.80       56.88      6.53 o 
   7  14  -4      131.27      134.05      5.06 o 
   8  14  -4      151.87      150.67      4.94 o 
   9  14  -4       44.54       41.04      8.90 o 
   1  15  -4      238.05      229.33      2.48 o 
   2  15  -4      867.78      884.39     13.38 o 
   3  15  -4      632.23      665.66     13.98 o 
   4  15  -4      419.65      460.98      9.70 o 
   5  15  -4       55.63       54.15      6.02 o 
   6  15  -4       59.16       56.01      7.11 o 
   7  15  -4      112.21      101.46      5.78 o 
   8  15  -4       47.27       47.24      7.06 o 
   0  16  -4      336.11      345.13     14.26 o 
   1  16  -4      207.60      222.25      4.65 o 
   2  16  -4       91.79       89.59      6.68 o 
   3  16  -4      115.15      109.27      5.85 o 
   4  16  -4      357.77      358.74      6.63 o 
   5  16  -4       45.08       48.74      6.01 o 
   6  16  -4      132.99      151.59     11.64 o 
   7  16  -4      123.86      131.37      5.18 o 
   8  16  -4      139.24      154.45     15.23 o 
   1  17  -4      186.91      182.36      4.15 o 
   2  17  -4      242.38      231.30      6.23 o 
   3  17  -4      146.62      164.59      5.50 o 
   4  17  -4       30.77       27.64      4.32 o 
   5  17  -4       77.97       75.86      5.08 o 
   6  17  -4      156.56      172.88      5.82 o 
   7  17  -4       79.44       68.08     11.34 o 
   0  18  -4      111.15       98.23     13.29 o 
   1  18  -4      125.31      136.88      4.95 o 
   2  18  -4      219.08      220.88      5.53 o 
   3  18  -4       36.81       31.62      3.88 o 
   4  18  -4       23.91       32.53      4.53 o 
   5  18  -4       92.32       92.57      8.32 o 
   6  18  -4       31.43       31.00      5.05 o 
   7  18  -4        5.69        8.69      4.05 o 
   1  19  -4      142.26      150.93      5.02 o 
   2  19  -4      136.13      130.03      7.41 o 
   3  19  -4       76.05       72.08      8.32 o 
   4  19  -4       32.47       28.66      4.67 o 
   5  19  -4       46.74       47.53      5.79 o 
   6  19  -4       22.79       25.99      5.25 o 
   0  20  -4      314.60      323.63     10.19 o 
   1  20  -4       23.06       20.76      3.64 o 
   2  20  -4       71.07       73.39      9.67 o 
   3  20  -4       13.06       10.03      2.47 o 
   4  20  -4       70.44       57.20      7.40 o 
   5  20  -4      121.54      133.80     12.13 o 
   6  20  -4       18.48       21.36      4.17 o 
   1  21  -4       91.22       81.62      4.60 o 
   2  21  -4       54.07       60.62      9.68 o 
   3  21  -4        2.06        2.43      2.68 o 
   4  21  -4       48.53       37.40      6.88 o 
   5  21  -4       22.27       25.00      5.77 o 
   0  22  -4      112.33      123.04     16.28 o 
   1  22  -4        5.66       11.12      2.13 o 
   2  22  -4        4.11        7.59      2.53 o 
   3  22  -4       18.36       14.12      3.60 o 
   1  23  -4       17.23       16.26      3.13 o 
   2  23  -4       52.04       49.87      8.46 o 
   2   0  -3     6545.62     6206.43     68.52 o 
   4   0  -3      471.09      523.38     11.76 o 
   6   0  -3      437.70      407.67     17.14 o 
   8   0  -3      530.45      523.49     12.24 o 
  10   0  -3      115.27      111.67      7.97 o 
   0   1  -3    10063.04     9980.83    106.95 o 
   1   1  -3     2438.18     2203.46     11.47 o 
   2   1  -3      723.78      697.60      7.44 o 
   3   1  -3       25.98       22.31      1.54 o 
   4   1  -3     2180.77     2236.04     21.96 o 
   5   1  -3       79.37       80.46      2.52 o 
   6   1  -3      249.02      279.42      4.48 o 
   7   1  -3      194.23      180.70      4.49 o 
   8   1  -3      383.87      394.19      8.84 o 
   9   1  -3      112.65      105.05      5.72 o 
  10   1  -3       53.39       65.85      7.29 o 
  11   1  -3      137.72      133.14      4.49 o 
   1   2  -3     1796.86     1572.31     14.34 o 
   2   2  -3     1199.34     1075.93      8.91 o 
   3   2  -3       51.72       53.82      1.18 o 
   4   2  -3     1324.38     1289.89     11.60 o 
   5   2  -3      336.00      327.07      5.58 o 
   6   2  -3       87.89       83.32      2.98 o 
   7   2  -3       15.39       22.39      2.39 o 
   8   2  -3       45.40       46.73      4.27 o 
   9   2  -3       41.47       39.13      4.64 o 
  10   2  -3       27.98       20.05      2.78 o 
  11   2  -3       27.38       24.78      3.02 o 
   0   3  -3     1043.45      957.13     17.18 o 
   1   3  -3     4253.21     3993.37     24.40 o 
   2   3  -3     1708.50     1589.54     11.79 o 
   3   3  -3      661.66      573.16      6.44 o 
   4   3  -3     1340.49     1391.98     23.11 o 
   5   3  -3      615.35      629.83      7.77 o 
   6   3  -3      299.19      300.25      5.88 o 
   7   3  -3      282.32      300.86      6.50 o 
   8   3  -3      285.17      264.10      5.63 o 
   9   3  -3       30.43       31.99      3.74 o 
  10   3  -3       69.78       84.06      4.39 o 
  11   3  -3      139.00      149.27      7.55 o 
   1   4  -3     5605.25     5372.77     64.79 o 
   2   4  -3     1027.45      996.07      6.77 o 
   3   4  -3      443.35      462.78      5.38 o 
   4   4  -3      946.72      943.84     10.41 o 
   5   4  -3      175.44      173.22      3.52 o 
   6   4  -3       46.81       42.63      2.24 o 
   7   4  -3      152.80      146.33      3.51 o 
   8   4  -3      628.13      641.86     10.90 o 
   9   4  -3      112.93      106.76      4.05 o 
  10   4  -3       52.06       46.29      5.94 o 
  11   4  -3      108.67      132.15      8.30 o 
   0   5  -3      204.70      165.10      2.78 o 
   1   5  -3     3622.39     3455.86     31.23 o 
   2   5  -3     3014.03     2991.25     34.30 o 
   3   5  -3       87.23       97.55      2.64 o 
   4   5  -3      325.23      278.91      4.78 o 
   5   5  -3      781.87      803.15      9.59 o 
   6   5  -3       66.20       75.63      3.59 o 
   7   5  -3      549.22      548.92      7.63 o 
   8   5  -3      196.08      188.27      6.84 o 
   9   5  -3       41.74       39.04      4.66 o 
  10   5  -3       21.87       17.19      3.66 o 
  11   5  -3       70.99       62.03     10.01 o 
   1   6  -3      854.50      853.26      9.41 o 
   2   6  -3      375.69      421.65      5.83 o 
   3   6  -3      227.33      227.47      4.27 o 
   4   6  -3      518.31      578.00      7.33 o 
   5   6  -3       46.68       50.20      3.07 o 
   6   6  -3      141.11      135.02      3.67 o 
   7   6  -3      173.39      165.34      8.25 o 
   8   6  -3       27.72       26.85      3.15 o 
   9   6  -3      110.92      112.92      4.26 o 
  10   6  -3       41.68       36.22      7.21 o 
  11   6  -3       94.66       78.14     11.37 o 
   0   7  -3     1369.14     1270.55     20.55 o 
   1   7  -3      302.78      291.07      3.66 o 
   2   7  -3     1339.81     1310.91     16.10 o 
   3   7  -3      621.92      618.87      8.97 o 
   4   7  -3      106.08      105.62      3.15 o 
   5   7  -3       70.07       60.67      2.33 o 
   6   7  -3       60.88       59.84      2.80 o 
   7   7  -3      632.39      631.04      8.93 o 
   8   7  -3      254.23      248.95      5.69 o 
   9   7  -3      101.48       99.57     12.48 o 
  10   7  -3      211.26      231.12      9.96 o 
  11   7  -3       28.81       20.47      7.08 o 
   1   8  -3      322.44      335.09      5.08 o 
   2   8  -3      462.48      449.40      6.94 o 
   3   8  -3     1043.19     1069.68     13.94 o 
   4   8  -3      560.27      554.96      8.86 o 
   5   8  -3      496.62      494.18      8.22 o 
   6   8  -3       58.60       70.16      3.21 o 
   7   8  -3      104.40      102.88      3.90 o 
   8   8  -3      145.55      126.90      6.08 o 
   9   8  -3      152.39      154.09      8.07 o 
  10   8  -3       73.07       62.21     12.32 o 
  11   8  -3        7.31        8.38      4.05 o 
   0   9  -3     1211.71     1335.67     16.21 o 
   1   9  -3      798.43      793.86      7.59 o 
   2   9  -3      283.68      287.14      5.15 o 
   3   9  -3     1586.33     1587.75     23.47 o 
   4   9  -3      278.59      282.65      5.67 o 
   5   9  -3      101.50       96.44      4.53 o 
   6   9  -3       57.89       57.75      2.01 o 
   7   9  -3      215.04      214.58      2.69 o 
   8   9  -3        7.69        6.88      2.32 o 
   9   9  -3      143.42      147.66      6.79 o 
  10   9  -3        3.07        4.28      2.06 o 
   1  10  -3      129.90      154.17      3.48 o 
   2  10  -3      121.16      106.81      2.78 o 
   3  10  -3      888.71      866.91     12.27 o 
   4  10  -3       94.82       89.80      5.74 o 
   5  10  -3      220.10      196.04      6.15 o 
   6  10  -3      619.25      611.25     12.81 o 
   7  10  -3        7.94        6.34      1.42 o 
   8  10  -3      132.05      121.74      6.21 o 
   9  10  -3      121.79      134.75     10.32 o 
  10  10  -3      165.17      188.20      5.43 o 
   0  11  -3     1172.25     1298.48     17.98 o 
   1  11  -3       96.93      102.30      2.22 o 
   2  11  -3      151.86      151.58      4.19 o 
   3  11  -3       90.10      100.27      3.44 o 
   4  11  -3      119.74      117.15      4.92 o 
   5  11  -3       97.94       91.09      5.08 o 
   6  11  -3      279.75      282.81      7.09 o 
   7  11  -3       89.61       88.85      3.50 o 
   8  11  -3       34.86       30.48      3.88 o 
   9  11  -3       18.90       19.67      3.40 o 
  10  11  -3       34.51       38.82      5.37 o 
   1  12  -3        9.03        6.08      1.26 o 
   2  12  -3      466.29      475.22      7.36 o 
   3  12  -3      502.81      496.44     11.49 o 
   4  12  -3       65.79       59.67      3.07 o 
   5  12  -3       76.50       71.56      5.02 o 
   6  12  -3      108.68      101.25      6.92 o 
   7  12  -3       94.79       99.55      6.19 o 
   8  12  -3      103.20       90.86      8.05 o 
   9  12  -3        6.16        3.26      2.21 o 
  10  12  -3      217.30      248.79      8.00 o 
   0  13  -3     1188.46     1250.03     28.10 o 
   1  13  -3       24.46       23.59      2.81 o 
   2  13  -3      317.82      312.58      5.62 o 
   3  13  -3        8.57        7.73      1.60 o 
   4  13  -3       15.26       18.02      2.00 o 
   5  13  -3       82.09       93.42      4.39 o 
   6  13  -3       71.45       76.10      4.79 o 
   7  13  -3       11.96        8.55      2.29 o 
   8  13  -3       75.87       65.22      8.41 o 
   9  13  -3        0.77        5.59      2.09 o 
   1  14  -3      755.27      777.18     14.67 o 
   2  14  -3      361.20      340.39      5.78 o 
   3  14  -3       30.94       33.58      2.80 o 
   4  14  -3       96.85      102.85      9.76 o 
   5  14  -3       88.38       83.09      4.72 o 
   6  14  -3      100.15      100.10      3.99 o 
   7  14  -3      233.70      214.30      8.19 o 
   8  14  -3       79.08       87.85      4.77 o 
   9  14  -3       58.19       52.67      6.59 o 
   0  15  -3     1357.33     1462.56     27.61 o 
   1  15  -3      441.34      442.04     12.24 o 
   2  15  -3      366.99      371.33      7.32 o 
   3  15  -3      196.53      199.74      4.33 o 
   4  15  -3       53.51       49.92      6.18 o 
   5  15  -3       24.99       22.14      3.15 o 
   6  15  -3       41.38       45.63      5.57 o 
   7  15  -3       92.46      111.90      9.32 o 
   8  15  -3       93.42       96.83      5.76 o 
   9  15  -3        0.67       -0.53      5.36 o 
   1  16  -3      117.16      120.78      4.28 o 
   2  16  -3      729.48      715.90     13.87 o 
   3  16  -3     1092.04     1157.10     21.45 o 
   4  16  -3      239.22      223.87      5.43 o 
   5  16  -3      101.17      101.56      4.12 o 
   6  16  -3       10.26       12.54      2.30 o 
   7  16  -3       27.04       20.71      4.43 o 
   8  16  -3      158.81      173.33     10.13 o 
   0  17  -3     1031.48     1008.26     25.68 o 
   1  17  -3      160.89      163.50      6.18 o 
   2  17  -3      395.07      363.46      8.40 o 
   3  17  -3      323.88      338.22      7.22 o 
   4  17  -3       29.36       30.69      2.93 o 
   5  17  -3      199.97      203.89      7.09 o 
   6  17  -3       72.44       72.82      7.84 o 
   7  17  -3      219.32      211.18      6.29 o 
   8  17  -3      203.90      215.20     20.11 o 
   1  18  -3      109.69      101.41      6.30 o 
   2  18  -3      533.44      527.86      8.92 o 
   3  18  -3       40.85       32.21      3.65 o 
   4  18  -3       63.62       56.69      7.15 o 
   5  18  -3      101.41      116.76      5.08 o 
   6  18  -3       30.30       30.86      5.65 o 
   7  18  -3       30.09       24.74      4.55 o 
   0  19  -3      167.22      167.92     11.66 o 
   1  19  -3      261.90      240.89      8.39 o 
   2  19  -3       74.41       80.72      5.64 o 
   3  19  -3      102.08      106.73      6.16 o 
   4  19  -3       10.78        8.38      2.59 o 
   5  19  -3      199.21      193.50      5.59 o 
   6  19  -3       18.53       14.69      2.93 o 
   7  19  -3       48.17       47.23     10.78 o 
   1  20  -3      108.82      106.92      3.93 o 
   2  20  -3       44.30       44.11      5.76 o 
   3  20  -3       10.04       11.06      2.82 o 
   4  20  -3        0.11        3.83      2.29 o 
   5  20  -3       75.90       62.08      9.63 o 
   6  20  -3       41.21       43.54      5.67 o 
   0  21  -3       16.62       10.57      4.75 o 
   1  21  -3       39.51       33.11      5.21 o 
   2  21  -3        4.83        3.57      1.86 o 
   3  21  -3        7.70        3.77      2.36 o 
   4  21  -3       43.71       36.65      7.00 o 
   5  21  -3      138.51      146.09      8.56 o 
   1  22  -3        2.03        3.93      2.23 o 
   2  22  -3        6.54        7.94      2.72 o 
   3  22  -3       27.85       26.81      4.90 o 
   4  22  -3        0.56        2.92      2.38 o 
   0  23  -3       61.22       69.32     16.78 o 
   1  23  -3       24.33       17.40      3.95 o 
   2  23  -3       21.93       25.42      4.90 o 
   3  23  -3        0.88        2.14      2.43 o 
   0   0  -2     9175.46     9286.58    144.80 o 
   2   0  -2    10044.76    10464.46    132.75 o 
   4   0  -2       86.79       80.68      2.65 o 
   6   0  -2      818.81      770.39     23.02 o 
   8   0  -2       80.72       71.14      9.47 o 
  10   0  -2      251.92      262.62      9.36 o 
   1   1  -2      266.02      235.04      2.55 o 
   2   1  -2      119.62      109.29      1.69 o 
   3   1  -2     3926.27     3749.00     31.02 o 
   4   1  -2      716.42      738.67      8.56 o 
   5   1  -2        4.43        6.50      1.36 o 
   6   1  -2     1415.54     1470.00     17.39 o 
   7   1  -2       88.57       92.86      4.92 o 
   8   1  -2      237.56      227.54      5.54 o 
   9   1  -2      260.50      263.11      8.39 o 
  10   1  -2       29.17       31.33      3.57 o 
  11   1  -2        6.72        4.84      1.67 o 
   0   2  -2     9048.77     9030.75    177.78 o 
   1   2  -2     7754.81     7879.19     55.25 o 
   2   2  -2     1356.65     1242.66      9.61 o 
   3   2  -2     1840.80     1628.43     13.42 o 
   4   2  -2     1184.44     1146.15     10.23 o 
   5   2  -2     1392.75     1533.14     18.98 o 
   6   2  -2      501.11      515.67      6.86 o 
   7   2  -2      471.03      480.51      7.05 o 
   8   2  -2      301.98      272.66      6.41 o 
   9   2  -2      381.78      406.87     13.39 o 
  10   2  -2      316.72      326.49      5.42 o 
  11   2  -2      251.23      240.77      6.48 o 
   1   3  -2    15353.64    16176.72    177.81 o 
   2   3  -2     2193.77     2119.44     12.20 o 
   3   3  -2      886.44      833.78      8.42 o 
   4   3  -2      834.69      860.17      7.04 o 
   5   3  -2       30.66       26.36      2.19 o 
   6   3  -2      184.71      192.37      2.77 o 
   7   3  -2      316.84      311.17      5.80 o 
   8   3  -2     1282.21     1335.62     21.34 o 
   9   3  -2      325.98      343.16      8.26 o 
  10   3  -2      278.99      268.82     11.71 o 
  11   3  -2      141.50      132.65      7.92 o 
   0   4  -2     2409.02     2294.68     20.09 o 
   1   4  -2     3770.70     3639.18     38.36 o 
   2   4  -2     8031.17     7991.36     50.89 o 
   3   4  -2      227.67      168.32      2.30 o 
   4   4  -2     1113.29     1081.49     12.55 o 
   5   4  -2     2197.76     2218.41     24.49 o 
   6   4  -2      400.77      389.92      5.50 o 
   7   4  -2      108.63       93.54      3.21 o 
   8   4  -2      289.30      305.19      7.01 o 
   9   4  -2      165.47      167.24      6.94 o 
  10   4  -2       43.47       44.10      6.15 o 
  11   4  -2       62.88       63.80     12.17 o 
   1   5  -2     1462.46     1352.63      7.97 o 
   2   5  -2     6328.24     6177.40     49.20 o 
   3   5  -2      671.21      689.98      7.33 o 
   4   5  -2      820.75      900.88      8.29 o 
   5   5  -2      242.83      297.71      5.83 o 
   6   5  -2      509.65      506.95      7.25 o 
   7   5  -2     1025.85     1055.50     13.61 o 
   8   5  -2      166.85      163.90      8.21 o 
   9   5  -2        9.89       14.23      2.27 o 
  10   5  -2       56.81       54.66      8.00 o 
  11   5  -2       96.12       82.42     13.60 o 
   0   6  -2     2369.52     2241.57     28.29 o 
   1   6  -2      745.78      633.87      5.87 o 
   2   6  -2      105.17       92.21      2.24 o 
   3   6  -2      193.76      228.42      4.65 o 
   4   6  -2       90.49      115.63      2.50 o 
   5   6  -2       46.96       38.44      2.24 o 
   6   6  -2      125.31      132.16      2.07 o 
   7   6  -2      528.74      511.79     10.18 o 
   8   6  -2      585.48      582.48     10.80 o 
   9   6  -2       18.14       18.25      2.70 o 
  10   6  -2       75.15       70.57      9.57 o 
  11   6  -2        2.68        4.82      3.69 o 
   1   7  -2      117.87      120.86      1.62 o 
   2   7  -2      485.77      473.34      5.42 o 
   3   7  -2      585.59      570.37      8.27 o 
   4   7  -2      115.13      123.72      2.83 o 
   5   7  -2      355.37      376.97      5.47 o 
   6   7  -2       12.21       17.21      2.52 o 
   7   7  -2      144.51      162.56      2.38 o 
   8   7  -2       37.58       45.39      5.50 o 
   9   7  -2       70.85       62.17      6.96 o 
  10   7  -2       42.13       34.25      7.92 o 
  11   7  -2       90.64       75.09     13.53 o 
   0   8  -2     1721.28     1766.90     18.77 o 
   1   8  -2     1434.78     1453.05     15.06 o 
   2   8  -2      370.76      345.44      4.59 o 
   3   8  -2      526.00      532.96      6.79 o 
   4   8  -2      616.26      574.76      7.60 o 
   5   8  -2      406.20      433.21      5.84 o 
   6   8  -2      233.17      221.34      4.07 o 
   7   8  -2      178.82      165.87      4.29 o 
   8   8  -2       95.68      111.46      3.27 o 
   9   8  -2       64.70       60.43      6.78 o 
  10   8  -2       60.42       48.76      8.64 o 
  11   8  -2      162.88      175.37      9.13 o 
   1   9  -2      826.36      810.25      9.80 o 
   2   9  -2      443.14      456.02      5.54 o 
   3   9  -2      369.01      377.41      5.72 o 
   4   9  -2      217.75      255.15      4.72 o 
   5   9  -2      231.97      256.04      2.51 o 
   6   9  -2      350.61      372.69      5.52 o 
   7   9  -2       69.38       69.24      3.94 o 
   8   9  -2       65.06       55.49      2.76 o 
   9   9  -2      137.11      147.40      4.55 o 
  10   9  -2       22.45       17.40      3.93 o 
  11   9  -2       40.27       37.49      5.81 o 
   0  10  -2     3646.96     3396.88     66.76 o 
   1  10  -2      941.91     1023.87     10.44 o 
   2  10  -2     1922.92     1969.40     27.29 o 
   3  10  -2      545.08      604.19      8.72 o 
   4  10  -2       44.04       49.22      4.75 o 
   5  10  -2      108.38      105.44      3.26 o 
   6  10  -2       88.45       99.75      4.53 o 
   7  10  -2      207.38      213.75      3.98 o 
   8  10  -2      607.68      577.59     12.01 o 
   9  10  -2        8.40        5.97      1.91 o 
  10  10  -2       14.73       14.54      3.35 o 
   1  11  -2      289.13      286.75      4.65 o 
   2  11  -2     1301.76     1417.60     30.91 o 
   3  11  -2       40.95       38.00      2.04 o 
   4  11  -2      503.07      532.85      7.63 o 
   5  11  -2      102.44      115.23      4.86 o 
   6  11  -2        5.11        4.64      1.22 o 
   7  11  -2       27.80       21.50      2.78 o 
   8  11  -2       63.52       66.76      5.86 o 
   9  11  -2       47.46       60.37      7.29 o 
  10  11  -2      193.77      237.50      6.11 o 
   0  12  -2     1042.38     1159.61     16.98 o 
   1  12  -2       53.29       54.25      2.71 o 
   2  12  -2        6.79        5.25      1.38 o 
   3  12  -2        6.35        7.29      1.48 o 
   4  12  -2      163.99      157.14      3.45 o 
   5  12  -2      202.37      188.68      5.27 o 
   6  12  -2       23.33       30.80      3.34 o 
   7  12  -2       45.43       43.84      4.27 o 
   8  12  -2       57.84       63.34      5.24 o 
   9  12  -2       92.89      102.18      9.91 o 
  10  12  -2        3.73        0.50      2.74 o 
   1  13  -2      354.42      356.78      5.00 o 
   2  13  -2      602.34      582.29      7.85 o 
   3  13  -2      144.15      145.19      2.63 o 
   4  13  -2      124.94      141.01      4.39 o 
   5  13  -2      118.51      111.96      2.35 o 
   6  13  -2       15.35       17.24      2.70 o 
   7  13  -2        6.51        8.41      1.69 o 
   8  13  -2       34.15       36.28      4.34 o 
   9  13  -2        8.02        5.21      1.71 o 
  10  13  -2       38.89       39.65     13.35 o 
   0  14  -2      259.10      241.09      8.36 o 
   1  14  -2      136.57      137.13      3.81 o 
   2  14  -2      151.77      150.41      3.96 o 
   3  14  -2       15.38       22.42      2.64 o 
   4  14  -2      185.39      172.39      4.64 o 
   5  14  -2      202.67      193.43      4.31 o 
   6  14  -2       29.96       29.11      2.92 o 
   7  14  -2      257.05      260.84      7.08 o 
   8  14  -2       63.22       57.29      8.07 o 
   9  14  -2        5.01        9.70      4.03 o 
   1  15  -2      249.76      246.66      6.22 o 
   2  15  -2      208.10      203.50      5.68 o 
   3  15  -2       13.31       12.72      2.73 o 
   4  15  -2       80.32       86.24      4.32 o 
   5  15  -2       89.14       95.91      3.74 o 
   6  15  -2       89.99       82.71      3.30 o 
   7  15  -2      111.17      123.31      9.04 o 
   8  15  -2       89.13       95.63      7.63 o 
   9  15  -2        6.02        6.56      3.62 o 
   0  16  -2       84.55       96.95      5.16 o 
   1  16  -2      275.51      280.57      4.89 o 
   2  16  -2      264.73      249.31      2.95 o 
   3  16  -2       76.68       81.36      5.82 o 
   4  16  -2      100.58       90.10      5.29 o 
   5  16  -2       27.01       21.53      3.87 o 
   6  16  -2       33.03       22.95      3.60 o 
   7  16  -2       30.59       23.70      4.08 o 
   8  16  -2       36.03       24.26      6.52 o 
   1  17  -2      252.00      253.37      4.10 o 
   2  17  -2      316.47      327.61      7.28 o 
   3  17  -2      158.68      168.35      8.13 o 
   4  17  -2      357.08      354.62      6.58 o 
   5  17  -2      144.25      146.58      5.50 o 
   6  17  -2       31.83       22.31      4.06 o 
   7  17  -2      109.31      101.55      6.50 o 
   8  17  -2       57.17       50.47      9.56 o 
   0  18  -2      943.87      951.74     22.56 o 
   1  18  -2      132.24      143.76      4.13 o 
   2  18  -2      200.26      192.20      9.99 o 
   3  18  -2        0.39        2.29      1.35 o 
   4  18  -2      128.67      120.15      5.05 o 
   5  18  -2      122.55      132.67      9.88 o 
   6  18  -2       60.86       50.81      9.03 o 
   7  18  -2       64.31       59.59      9.28 o 
   1  19  -2        8.95        8.78      2.37 o 
   2  19  -2      185.48      186.20      6.07 o 
   3  19  -2       45.21       37.19      4.99 o 
   4  19  -2       22.20       13.48      2.32 o 
   5  19  -2       52.02       38.05      6.15 o 
   6  19  -2       25.81       19.60      4.67 o 
   7  19  -2       28.75       23.16      5.02 o 
   0  20  -2       38.53       37.94      7.80 o 
   1  20  -2       16.61       21.26      3.07 o 
   2  20  -2      362.18      363.21      6.23 o 
   3  20  -2       15.98       14.35      4.04 o 
   4  20  -2       38.66       35.75      4.35 o 
   5  20  -2       17.86       10.69      3.04 o 
   6  20  -2       24.67       22.54      5.17 o 
   1  21  -2      216.94      240.52      9.19 o 
   2  21  -2       27.50       26.12      3.71 o 
   3  21  -2      133.44      132.41      7.99 o 
   4  21  -2        2.15        6.00      2.57 o 
   5  21  -2       15.16       14.70      3.19 o 
   0  22  -2      170.60      181.81     11.54 o 
   1  22  -2       53.44       48.37      7.46 o 
   2  22  -2       30.78       21.91      4.79 o 
   3  22  -2        3.48        4.98      2.29 o 
   4  22  -2       18.36       14.14      3.09 o 
   1  23  -2        4.35        5.28      2.40 o 
   2  23  -2        0.75        2.34      2.55 o 
   3  23  -2       19.20       14.23      3.55 o 
   0  24  -2       43.21       38.03     12.93 o 
   4   0  -1     7273.60     7265.40     95.87 o 
   6   0  -1      345.77      379.22     12.86 o 
   8   0  -1      811.75      852.19     19.54 o 
  10   0  -1     1016.17     1086.23     24.96 o 
   1   1  -1     4252.94     4158.82     36.57 o 
   2   1  -1    16378.72    18742.50    670.51 o 
   3   1  -1     5168.88     4874.68     28.93 o 
   4   1  -1      150.75      138.07      2.39 o 
   5   1  -1      376.64      337.97      4.67 o 
   6   1  -1     1222.57     1193.42     14.97 o 
   7   1  -1      525.05      509.14      8.77 o 
   8   1  -1      768.00      841.01     13.72 o 
   9   1  -1       15.30       16.82      2.53 o 
  10   1  -1      362.55      361.57     12.90 o 
  11   1  -1       32.90       26.64      3.08 o 
   1   2  -1      780.92      694.63      6.91 o 
   2   2  -1     2537.97     2238.22     16.45 o 
   3   2  -1     2516.37     2488.98     16.21 o 
   4   2  -1     1087.26     1038.87     12.19 o 
   5   2  -1     1897.28     1900.22     23.03 o 
   6   2  -1      748.75      746.30     13.96 o 
   7   2  -1      386.07      373.61      6.37 o 
   8   2  -1      377.13      377.20      6.92 o 
   9   2  -1     1097.57     1176.34     18.72 o 
  10   2  -1      328.47      328.50      8.19 o 
  11   2  -1      129.93      131.50      8.33 o 
   0   3  -1     8163.52     7972.93    123.94 o 
   1   3  -1     6808.03     6724.26     83.98 o 
   2   3  -1     1241.87     1167.67      7.49 o 
   3   3  -1     1274.42     1175.05     15.59 o 
   4   3  -1     1958.42     1793.00     15.74 o 
   5   3  -1     1101.61     1044.96     10.38 o 
   6   3  -1      141.37      134.55      2.56 o 
   7   3  -1       43.08       49.36      4.95 o 
   8   3  -1      190.03      181.31      3.56 o 
   9   3  -1       20.28       22.70      3.12 o 
  10   3  -1       70.51       66.97      8.19 o 
  11   3  -1        9.80       14.41      3.20 o 
   1   4  -1    11834.59    12397.38    466.88 o 
   2   4  -1      460.10      415.30      4.17 o 
   3   4  -1      889.02      854.17      8.21 o 
   4   4  -1      570.15      511.38      6.35 o 
   5   4  -1      260.53      223.34      3.79 o 
   6   4  -1        8.77       11.79      1.67 o 
   7   4  -1      223.64      217.41      3.46 o 
   8   4  -1       19.01       15.54      2.48 o 
   9   4  -1      203.29      220.53      6.30 o 
  10   4  -1      255.87      262.62      9.00 o 
  11   4  -1       44.38       36.76      5.72 o 
   0   5  -1     2328.30     2066.37     14.41 o 
   1   5  -1     3243.11     2871.00     26.28 o 
   2   5  -1     1109.63     1011.87      6.77 o 
   3   5  -1       17.22       24.71      1.53 o 
   4   5  -1      878.22      955.24      8.61 o 
   5   5  -1      912.73      870.91     11.45 o 
   6   5  -1      108.70      113.15      3.38 o 
   7   5  -1      426.31      451.60      7.52 o 
   8   5  -1      253.59      245.40      8.36 o 
   9   5  -1       73.52       69.33      5.34 o 
  10   5  -1      116.59      116.23      6.20 o 
  11   5  -1       72.44       73.52      8.83 o 
   1   6  -1      456.11      409.63      3.84 o 
   2   6  -1      728.56      691.20      9.25 o 
   3   6  -1     1577.96     1615.48     14.11 o 
   4   6  -1     1824.71     1816.47     21.58 o 
   5   6  -1     1627.07     1636.94     27.63 o 
   6   6  -1      316.18      293.69      3.89 o 
   7   6  -1       22.78       23.96      3.10 o 
   8   6  -1       30.95       27.61      4.95 o 
   9   6  -1       30.25       26.84      3.82 o 
  10   6  -1       60.69       57.83      7.62 o 
  11   6  -1        4.13        7.61      2.70 o 
   0   7  -1      610.68      580.32      7.39 o 
   1   7  -1      212.08      193.99      3.08 o 
   2   7  -1     1092.31     1103.24      7.67 o 
   3   7  -1       77.44       82.45      2.17 o 
   4   7  -1      181.60      180.12      3.89 o 
   5   7  -1      471.22      470.69      6.28 o 
   6   7  -1      602.52      625.10     10.31 o 
   7   7  -1       47.01       49.81      2.72 o 
   8   7  -1      105.42       86.92      6.02 o 
   9   7  -1       67.82       65.17      3.77 o 
  10   7  -1       19.66       14.03      2.35 o 
  11   7  -1       32.00       32.74      5.15 o 
   1   8  -1     2771.50     2694.46     20.22 o 
   2   8  -1      719.40      766.51      6.81 o 
   3   8  -1      138.90      136.56      2.97 o 
   4   8  -1      927.30     1014.35     12.24 o 
   5   8  -1      196.92      155.40      3.02 o 
   6   8  -1      345.02      366.47      9.01 o 
   7   8  -1       65.31       63.63      2.97 o 
   8   8  -1      152.01      152.59      3.51 o 
   9   8  -1        2.32        3.63      1.62 o 
  10   8  -1       21.71       28.73      5.88 o 
  11   8  -1       67.45       61.03      7.11 o 
   0   9  -1     1388.99     1471.76     26.70 o 
   1   9  -1      314.39      315.92      5.53 o 
   2   9  -1     1218.13     1187.59     10.60 o 
   3   9  -1     2500.20     2622.45     42.20 o 
   4   9  -1       20.53       28.11      1.50 o 
   5   9  -1      828.18      865.64     10.41 o 
   6   9  -1      876.12      925.21     12.73 o 
   7   9  -1      126.88      131.14      3.09 o 
   8   9  -1       66.46       70.59      4.16 o 
   9   9  -1       35.49       24.92      3.46 o 
  10   9  -1       24.05       24.53      3.53 o 
  11   9  -1       95.97      117.45     12.82 o 
   1  10  -1      219.55      206.57      4.63 o 
   2  10  -1      843.47      900.54      9.77 o 
   3  10  -1      480.07      521.81      7.27 o 
   4  10  -1      181.41      201.08      3.69 o 
   5  10  -1      181.26      191.43      2.56 o 
   6  10  -1      733.72      748.06     11.10 o 
   7  10  -1      267.74      254.02      3.99 o 
   8  10  -1        2.63        2.76      1.95 o 
   9  10  -1      170.77      173.63      7.50 o 
  10  10  -1       18.59       13.01      2.79 o 
   0  11  -1      976.43     1086.52     15.66 o 
   1  11  -1      324.79      334.33      4.97 o 
   2  11  -1      343.34      342.35      3.92 o 
   3  11  -1      655.21      649.67      7.98 o 
   4  11  -1       38.06       40.97      3.83 o 
   5  11  -1      351.34      340.70      5.85 o 
   6  11  -1      115.63      115.53      3.04 o 
   7  11  -1      189.77      189.26      7.20 o 
   8  11  -1      230.49      244.69      6.40 o 
   9  11  -1      115.33      131.44      7.86 o 
  10  11  -1       82.78       78.28      4.83 o 
   1  12  -1       50.38       58.35      2.00 o 
   2  12  -1      276.22      303.11      4.65 o 
   3  12  -1      212.62      229.01      3.55 o 
   4  12  -1      625.79      675.25      9.43 o 
   5  12  -1      144.28      145.77      3.31 o 
   6  12  -1       53.51       46.17      3.16 o 
   7  12  -1      105.90      103.68      4.66 o 
   8  12  -1       35.88       23.90      3.71 o 
   9  12  -1        6.18        7.09      2.44 o 
  10  12  -1       15.21       10.35      4.26 o 
   0  13  -1      167.13      155.12      4.45 o 
   1  13  -1        2.05        3.15      0.89 o 
   2  13  -1       47.04       43.87      3.60 o 
   3  13  -1      433.78      460.73      7.75 o 
   4  13  -1       99.25       99.17      3.32 o 
   5  13  -1      257.81      260.23      6.46 o 
   6  13  -1       95.96       90.19      7.33 o 
   7  13  -1       39.75       30.63      4.00 o 
   8  13  -1       26.72       18.48      3.07 o 
   9  13  -1        6.65        7.43      3.02 o 
  10  13  -1        1.77        8.10      2.55 o 
   1  14  -1      385.92      384.17      9.83 o 
   2  14  -1      353.37      367.22      5.36 o 
   3  14  -1      270.20      258.27      4.52 o 
   4  14  -1      116.38      125.02      3.05 o 
   5  14  -1       38.04       36.22      4.47 o 
   6  14  -1       12.97       10.71      2.00 o 
   7  14  -1      113.62       92.96      5.41 o 
   8  14  -1       65.74       74.36      4.41 o 
   9  14  -1       19.15       15.62      4.07 o 
   0  15  -1       26.17       20.69      2.75 o 
   1  15  -1      136.27      127.46      4.55 o 
   2  15  -1       90.16       92.43      3.07 o 
   3  15  -1       64.97       69.15      2.56 o 
   4  15  -1      194.49      194.50      5.06 o 
   5  15  -1       66.68       56.86      4.18 o 
   6  15  -1        5.37        6.03      1.98 o 
   7  15  -1      160.87      160.04      9.46 o 
   8  15  -1       75.22       76.24     11.70 o 
   9  15  -1       64.82       56.32     10.05 o 
   1  16  -1      370.54      370.48      6.29 o 
   2  16  -1      128.56      133.66      2.78 o 
   3  16  -1       60.92       60.42      3.18 o 
   4  16  -1       40.55       40.24      5.03 o 
   5  16  -1       94.75       97.72      4.87 o 
   6  16  -1        6.73        5.16      3.24 o 
   7  16  -1       21.82       30.62      4.80 o 
   8  16  -1       11.70        7.66      3.04 o 
   0  17  -1     1025.01     1098.47     31.68 o 
   1  17  -1      380.03      393.56      7.49 o 
   2  17  -1      137.50      123.16      5.30 o 
   3  17  -1        0.61        3.17      2.79 o 
   4  17  -1      179.12      180.80      7.55 o 
   5  17  -1       59.77       68.35      3.12 o 
   6  17  -1      189.00      184.70      7.39 o 
   7  17  -1       58.48       52.87      8.62 o 
   8  17  -1       40.64       37.88      6.93 o 
   1  18  -1       73.68       63.30      8.28 o 
   2  18  -1        9.52        6.91      2.23 o 
   3  18  -1      215.36      213.72      7.10 o 
   4  18  -1      126.27      134.71      5.14 o 
   5  18  -1        0.97        2.46      2.50 o 
   6  18  -1       33.18       22.26      5.05 o 
   7  18  -1       26.16       28.48      4.63 o 
   8  18  -1       94.07       81.11     15.51 o 
   0  19  -1        4.74        7.30      2.53 o 
   1  19  -1      234.90      264.08      6.14 o 
   2  19  -1      238.05      234.35      6.68 o 
   3  19  -1       38.80       38.85      5.84 o 
   4  19  -1       21.35       15.99      2.97 o 
   5  19  -1       22.16       18.43      3.80 o 
   6  19  -1       14.74       11.85      3.79 o 
   7  19  -1       23.13       13.87      4.01 o 
   1  20  -1      257.41      266.20      8.06 o 
   2  20  -1       14.98       14.73      2.56 o 
   3  20  -1       74.91       71.58      7.12 o 
   4  20  -1        2.99        4.15      2.06 o 
   5  20  -1       15.12        7.72      3.43 o 
   6  20  -1        1.99        3.60      3.03 o 
   0  21  -1      443.05      496.25     14.38 o 
   1  21  -1      719.35      792.22     20.24 o 
   2  21  -1       46.26       35.30      5.55 o 
   3  21  -1        8.93        4.21      2.86 o 
   4  21  -1       42.13       41.19      6.45 o 
   5  21  -1        7.43        7.17      4.13 o 
   1  22  -1       11.64       14.16      2.86 o 
   2  22  -1       36.97       36.80      6.20 o 
   3  22  -1        9.31        7.40      2.81 o 
   4  22  -1       13.75       12.77      3.26 o 
   5  22  -1        5.44        8.70      2.97 o 
   0  23  -1      510.98      584.50     22.47 o 
   1  23  -1        6.54       10.22      2.56 o 
   2  23  -1       32.73       27.70      4.24 o 
   3  23  -1       26.30       23.66      4.82 o 
   1  24  -1        5.48        6.00      3.23 o 
   2   0   0      965.11     1035.48      8.01 o 
   4   0   0      884.09      920.32      8.33 o 
   6   0   0     1883.77     1994.63     28.77 o 
   8   0   0      523.81      500.80     12.30 o 
  10   0   0      171.94      192.84     10.03 o 
  12   0   0        6.92       11.65      4.61 o 
   1   1   0     1566.36     1403.95     12.44 o 
   2   1   0    12290.72    12865.51    154.38 o 
   3   1   0     3067.94     2921.33     19.86 o 
   4   1   0     4901.60     4916.13     50.10 o 
   5   1   0     1266.00     1168.89     11.09 o 
   6   1   0      776.17      743.97      9.69 o 
   7   1   0        0.32        1.76      1.59 o 
   8   1   0      142.89      151.52      4.98 o 
   9   1   0      615.30      633.72     11.98 o 
  10   1   0     1031.75     1101.14     24.01 o 
  11   1   0        0.35        2.23      1.73 o 
   1   2   0       19.38       22.79      1.36 o 
   2   2   0    12662.45    13088.01    178.94 o 
   3   2   0     2390.46     2219.27     21.41 o 
   4   2   0      769.72      681.32      7.59 o 
   5   2   0      606.21      618.42      6.66 o 
   6   2   0        0.36        3.65      1.36 o 
   7   2   0       89.45       88.13      4.56 o 
   8   2   0       10.08        7.59      2.27 o 
   9   2   0      528.94      524.87     10.04 o 
  10   2   0        7.51       13.56      2.56 o 
  11   2   0       43.22       44.24      5.84 o 
   2   3   0     1389.13     1294.72     12.81 o 
   3   3   0     3078.71     2892.11     26.01 o 
   4   3   0       11.65       21.17      1.91 o 
   5   3   0        6.70        7.08      1.41 o 
   6   3   0       73.37       79.55      3.34 o 
   7   3   0       53.98       58.60      3.81 o 
   8   3   0        7.92        5.66      2.19 o 
   9   3   0      153.08      165.51      6.81 o 
  10   3   0       67.34       90.69      5.87 o 
  11   3   0       10.68       12.95      2.96 o 
   0   4   0     1656.37     1568.83     11.90 o 
   1   4   0    11096.86    11247.46     74.32 o 
   2   4   0     2018.30     1804.85     14.23 o 
   3   4   0     1371.99     1283.20      8.11 o 
   4   4   0        1.24        1.53      1.00 o 
   5   4   0      454.58      484.10      5.51 o 
   6   4   0      282.38      314.22      5.46 o 
   7   4   0       12.63       16.80      2.61 o 
   8   4   0        1.04        3.30      1.70 o 
   9   4   0      185.47      186.50      4.53 o 
  10   4   0       52.41       62.15      7.21 o 
  11   4   0      137.81      150.37     10.98 o 
   1   5   0       32.70       37.76      1.16 o 
   2   5   0      136.00      132.40      2.07 o 
   3   5   0       30.55       35.69      1.22 o 
   4   5   0      320.87      333.53      4.45 o 
   5   5   0        4.31        1.74      1.08 o 
   6   5   0       20.44       16.40      2.02 o 
   7   5   0        0.02        5.69      1.84 o 
   8   5   0       30.80       31.41      4.67 o 
   9   5   0        5.44        7.57      2.27 o 
  10   5   0       94.46       99.48      5.24 o 
  11   5   0       10.71       14.56      2.14 o 
   0   6   0       12.98       19.40      2.38 o 
   1   6   0       28.15       25.54      1.21 o 
   2   6   0        0.35        1.03      0.54 o 
   3   6   0     3965.32     4096.59     29.16 o 
   4   6   0     2779.29     2787.89     26.12 o 
   5   6   0      423.93      462.91      5.54 o 
   6   6   0        0.00        7.04      1.54 o 
   7   6   0       45.64       52.43      5.69 o 
   8   6   0       11.90        9.58      2.34 o 
   9   6   0      359.65      364.79      8.85 o 
  10   6   0        0.40        1.60      1.92 o 
  11   6   0       72.87       90.87      6.30 o 
   1   7   0     2029.31     1844.16     10.11 o 
   2   7   0       81.62       88.42      1.38 o 
   3   7   0     2304.00     2524.82     27.41 o 
   4   7   0     1766.72     1758.66     24.12 o 
   5   7   0       85.81       76.32      3.10 o 
   6   7   0     1188.66     1316.79     18.77 o 
   7   7   0        0.27        5.07      1.41 o 
   8   7   0      533.65      588.49     11.14 o 
   9   7   0       59.41       48.94      5.87 o 
  10   7   0      232.12      248.05      5.11 o 
  11   7   0       12.20        8.24      2.53 o 
   0   8   0     4496.79     4026.41     28.79 o 
   1   8   0     1688.94     1672.01     18.15 o 
   2   8   0     1674.22     1549.15     16.51 o 
   3   8   0     7363.36     7774.71     65.13 o 
   4   8   0       61.50       77.99      2.89 o 
   5   8   0      181.39      170.23      3.15 o 
   6   8   0       17.24       22.98      2.85 o 
   7   8   0      366.90      420.50      7.48 o 
   8   8   0        3.11        3.43      1.74 o 
   9   8   0        3.09        2.43      1.72 o 
  10   8   0       21.33       14.83      2.59 o 
  11   8   0        8.28        6.98      2.02 o 
   1   9   0      827.02      827.22      8.97 o 
   2   9   0       10.09        7.44      1.17 o 
   3   9   0      319.95      335.86      6.25 o 
   4   9   0      973.33     1064.69     12.49 o 
   5   9   0        3.26        2.95      1.17 o 
   6   9   0       11.95       12.40      1.67 o 
   7   9   0       85.22       95.64      4.41 o 
   8   9   0       69.49       62.11      5.21 o 
   9   9   0      102.21       96.34      4.37 o 
  10   9   0        2.10        3.15      1.39 o 
  11   9   0       19.11       26.05      6.86 o 
   0  10   0     1777.64     1884.70     29.71 o 
   1  10   0      494.85      467.09      6.48 o 
   2  10   0      774.54      958.96     12.53 o 
   3  10   0      343.67      341.28      5.29 o 
   4  10   0      761.66      833.10     11.20 o 
   5  10   0      419.23      454.92      6.95 o 
   6  10   0       25.54       22.35      2.57 o 
   7  10   0      352.68      369.33      8.47 o 
   8  10   0        2.03        1.93      1.41 o 
   9  10   0       28.17       26.17      3.94 o 
  10  10   0       24.42       26.36      5.53 o 
   1  11   0      144.82      150.19      3.07 o 
   2  11   0       99.05      111.17      3.06 o 
   3  11   0        6.02        4.85      1.22 o 
   4  11   0        6.74        5.18      1.43 o 
   5  11   0      154.37      144.52      4.85 o 
   6  11   0       17.62       16.50      2.36 o 
   7  11   0       50.60       48.36      5.39 o 
   8  11   0       97.24       95.46      5.09 o 
   9  11   0        5.03        0.48      2.07 o 
  10  11   0        7.80        3.90      3.57 o 
   0  12   0       33.00       21.91      3.30 o 
   1  12   0        0.22        2.08      1.31 o 
   2  12   0     1624.31     1748.09     19.96 o 
   3  12   0      196.33      199.91      4.27 o 
   4  12   0        1.90        2.81      1.44 o 
   5  12   0       69.75       76.89      2.19 o 
   6  12   0        6.20       12.61      2.50 o 
   7  12   0      294.66      322.74      7.30 o 
   8  12   0       79.54       55.87      4.92 o 
   9  12   0       13.80       15.06      4.03 o 
  10  12   0       78.97       85.47     12.29 o 
   1  13   0       66.87       71.83      3.31 o 
   2  13   0       79.42       84.52      2.99 o 
   3  13   0      113.27      103.46      3.45 o 
   4  13   0        0.55        0.17      0.93 o 
   5  13   0      122.09      109.78      2.97 o 
   6  13   0       58.95       76.96      8.33 o 
   7  13   0      612.55      569.56     10.22 o 
   8  13   0       15.52       15.11      2.73 o 
   9  13   0       12.64        5.10      2.35 o 
  10  13   0        0.81       -0.69      3.46 o 
   0  14   0      668.69      719.53     14.06 o 
   1  14   0      360.50      409.39      9.78 o 
   2  14   0      315.85      291.63      5.85 o 
   3  14   0      197.48      209.99      4.90 o 
   4  14   0       11.04        9.50      1.73 o 
   5  14   0       14.78       14.19      2.38 o 
   6  14   0      199.95      169.58      4.91 o 
   7  14   0       17.75       21.31      3.81 o 
   8  14   0        1.79        1.71      2.49 o 
   9  14   0       32.22       23.70      5.79 o 
   1  15   0       27.07       18.07      2.56 o 
   2  15   0       93.07      105.92      3.00 o 
   3  15   0        4.54        4.54      1.12 o 
   4  15   0       74.91       74.51      2.45 o 
   5  15   0        5.77        4.70      1.43 o 
   6  15   0       10.92        6.99      1.87 o 
   7  15   0       61.37       62.83      6.87 o 
   8  15   0      168.38      132.18     18.65 o 
   9  15   0       11.14       10.79      3.70 o 
   0  16   0      265.22      262.47      8.49 o 
   1  16   0       46.89       40.76      4.31 o 
   2  16   0      223.57      224.94      3.45 o 
   3  16   0      342.47      320.53      6.07 o 
   4  16   0        9.49        8.33      2.08 o 
   5  16   0       67.34       54.74      3.68 o 
   6  16   0        1.49        3.75      1.62 o 
   7  16   0       58.55       57.44      9.50 o 
   8  16   0       11.10        8.17      2.91 o 
   9  16   0        0.89        5.83      2.68 o 
   1  17   0      158.07      148.09      3.28 o 
   2  17   0        1.33       -2.20      1.88 o 
   3  17   0       60.10       55.18      4.43 o 
   4  17   0        3.07        1.26      1.32 o 
   5  17   0      108.27      102.19      5.73 o 
   6  17   0      124.27      126.41      8.03 o 
   7  17   0       16.17       12.80      3.57 o 
   8  17   0       10.31       10.31      3.42 o 
   0  18   0       65.96       89.07      8.66 o 
   1  18   0       49.63       44.74      5.28 o 
   2  18   0       30.88       34.10      4.64 o 
   3  18   0      183.98      181.95      4.53 o 
   4  18   0       73.17       71.94      5.24 o 
   5  18   0        7.84        5.18      2.22 o 
   6  18   0        4.99        7.27      3.89 o 
   7  18   0        0.05        5.86      3.44 o 
   8  18   0       11.82        6.87      2.96 o 
   1  19   0        7.92        6.37      2.12 o 
   2  19   0        0.19        2.07      1.82 o 
   3  19   0       32.92       36.35      4.85 o 
   4  19   0        0.09        2.38      2.43 o 
   5  19   0      235.84      240.78      7.19 o 
   6  19   0       14.26       13.11      3.29 o 
   7  19   0        0.15        3.47      2.52 o 
   0  20   0       47.39       48.79      8.34 o 
   1  20   0      981.36     1083.33     18.63 o 
   2  20   0       39.10       28.70      5.37 o 
   3  20   0        0.37        2.11      3.38 o 
   4  20   0       37.96       27.85      4.47 o 
   5  20   0        7.02       13.96      4.12 o 
   6  20   0       30.19       23.39      6.41 o 
   1  21   0        0.18        3.94      1.76 o 
   2  21   0        2.46        7.65      2.04 o 
   3  21   0      173.20      163.54      7.33 o 
   4  21   0       15.96       13.69      3.32 o 
   5  21   0       13.37        6.14      3.28 o 
   6  21   0        3.22        1.24      3.09 o 
   0  22   0      504.11      577.54     35.55 o 
   1  22   0      106.90      110.48      7.14 o 
   2  22   0       64.77       58.60      9.11 o 
   3  22   0       10.38        5.50      2.20 o 
   4  22   0        5.62        3.23      2.60 o 
   5  22   0        2.20        6.50      2.76 o 
   1  23   0        6.94        8.37      4.06 o 
   2  23   0        5.58        2.71      3.11 o 
   3  23   0       43.90       32.55      8.31 o 
   0  24   0      468.84      527.90     29.21 o 
   1  24   0       22.50       13.90      3.33 o 
   4   0   1     7274.02     7122.94     59.14 o 
   6   0   1      346.57      375.77      8.09 o 
   8   0   1      811.02      847.19     25.13 o 
  10   0   1     1015.01     1090.92     69.98 o 
   1   1   1     4249.32     4174.91     38.46 o 
   2   1   1    16375.35    18688.72    290.17 o 
   3   1   1     5171.06     4912.91     26.38 o 
   4   1   1      150.72      143.18      2.84 o 
   5   1   1      376.77      336.76      5.57 o 
   6   1   1     1222.07     1215.12     14.45 o 
   7   1   1      524.65      479.14      7.16 o 
   8   1   1      769.02      804.21     13.50 o 
   9   1   1       15.30       16.28      3.44 o 
  10   1   1      362.32      381.00     12.66 o 
  11   1   1       32.86       28.97      5.69 o 
   1   2   1      779.65      691.66     10.38 o 
   2   2   1     2538.28     2244.87     11.09 o 
   3   2   1     2518.46     2440.63     14.88 o 
   4   2   1     1086.39     1063.22     10.38 o 
   5   2   1     1898.68     1914.34     28.87 o 
   6   2   1      749.53      749.85     10.85 o 
   7   2   1      386.12      368.98      6.92 o 
   8   2   1      376.88      364.90     11.78 o 
   9   2   1     1096.97     1170.83     25.01 o 
  10   2   1      328.64      332.77      9.23 o 
  11   2   1      130.16      128.98     13.10 o 
   0   3   1     8168.20     8482.69    132.26 o 
   1   3   1     6809.80     6632.97    120.59 o 
   2   3   1     1241.42     1155.01     17.91 o 
   3   3   1     1274.63     1170.48      9.50 o 
   4   3   1     1957.91     1783.31     19.23 o 
   5   3   1     1101.35     1053.26     12.24 o 
   6   3   1      141.84      134.15      3.52 o 
   7   3   1       43.08       50.15      5.66 o 
   8   3   1      190.19      185.07      5.76 o 
   9   3   1       20.25       16.99      4.02 o 
  10   3   1       70.52       77.36      7.96 o 
  11   3   1        9.79        8.95      1.75 o 
   1   4   1    11837.75    12033.96    108.71 o 
   2   4   1      460.82      418.14      4.11 o 
   3   4   1      888.55      877.30      5.25 o 
   4   4   1      570.14      516.16      6.67 o 
   5   4   1      260.28      222.36      4.54 o 
   6   4   1        8.84       13.05      1.98 o 
   7   4   1      223.53      228.25      6.53 o 
   8   4   1       19.14       14.36      3.97 o 
   9   4   1      202.84      204.20      6.96 o 
  10   4   1      255.98      267.31      4.52 o 
  11   4   1       44.46       34.13      4.87 o 
   0   5   1     2328.22     2024.05     28.72 o 
   1   5   1     3245.46     2927.58     33.50 o 
   2   5   1     1110.01     1000.38      8.34 o 
   3   5   1       17.20       23.37      1.19 o 
   4   5   1      878.62      952.41      9.62 o 
   5   5   1      912.90      875.09      9.17 o 
   6   5   1      108.55      107.10      2.80 o 
   7   5   1      426.17      449.03      7.57 o 
   8   5   1      253.96      252.27      5.70 o 
   9   5   1       73.51       69.51      3.80 o 
  10   5   1      116.80      127.59      7.37 o 
  11   5   1       72.61       75.47      5.75 o 
   1   6   1      454.81      401.18      3.73 o 
   2   6   1      729.27      688.61      6.45 o 
   3   6   1     1576.62     1563.16     13.99 o 
   4   6   1     1826.32     1833.22     13.98 o 
   5   6   1     1626.51     1720.95     18.01 o 
   6   6   1      316.14      288.12      4.14 o 
   7   6   1       22.70       26.58      3.28 o 
   8   6   1       30.90       36.91      4.12 o 
   9   6   1       30.32       25.86      3.26 o 
  10   6   1       60.59       60.89      7.88 o 
  11   6   1        4.14        6.48      2.21 o 
   0   7   1      608.74      582.56      7.67 o 
   1   7   1      212.09      186.26      2.40 o 
   2   7   1     1092.05     1098.08     10.56 o 
   3   7   1       77.27       78.74      1.86 o 
   4   7   1      181.77      180.15      3.52 o 
   5   7   1      471.17      474.91      6.71 o 
   6   7   1      602.89      649.93     11.75 o 
   7   7   1       47.08       53.22      6.16 o 
   8   7   1      105.55       99.34      4.53 o 
   9   7   1       67.87       63.46      4.20 o 
  10   7   1       19.66       18.82      3.16 o 
  11   7   1       32.11       35.46      4.82 o 
   1   8   1     2772.75     2669.71     28.42 o 
   2   8   1      719.18      783.74      8.39 o 
   3   8   1      138.92      134.19      3.62 o 
   4   8   1      926.84      998.54     10.88 o 
   5   8   1      196.69      169.86      3.07 o 
   6   8   1      345.24      380.90      9.16 o 
   7   8   1       64.93       54.48      3.84 o 
   8   8   1      151.85      155.56      6.45 o 
   9   8   1        2.35        4.87      1.98 o 
  10   8   1       21.69       20.17      3.52 o 
  11   8   1       67.32       55.61      8.32 o 
   0   9   1     1389.97     1439.77     16.74 o 
   1   9   1      314.67      316.48      4.34 o 
   2   9   1     1218.85     1244.80      9.84 o 
   3   9   1     2498.57     2611.73     24.81 o 
   4   9   1       20.48       28.03      1.72 o 
   5   9   1      827.13      882.62     11.27 o 
   6   9   1      876.65      941.89     14.40 o 
   7   9   1      126.94      127.94      4.54 o 
   8   9   1       66.40       70.27      8.67 o 
   9   9   1       35.51       27.14      4.27 o 
  10   9   1       24.02       26.44      3.66 o 
  11   9   1       96.12      113.06     12.75 o 
   1  10   1      219.57      207.25      5.28 o 
   2  10   1      842.88      877.01     11.79 o 
   3  10   1      479.89      513.34      6.15 o 
   4  10   1      181.38      202.47      2.93 o 
   5  10   1      181.13      184.19      4.38 o 
   6  10   1      733.14      757.95     12.42 o 
   7  10   1      267.75      255.25      6.62 o 
   8  10   1        2.65        4.48      1.72 o 
   9  10   1      170.86      179.21      4.56 o 
  10  10   1       18.58       16.51      2.96 o 
   0  11   1      974.23     1070.17     27.12 o 
   1  11   1      324.69      320.95      5.94 o 
   2  11   1      343.14      342.43      3.14 o 
   3  11   1      655.49      653.35      8.27 o 
   4  11   1       38.09       42.55      1.60 o 
   5  11   1      351.35      332.13      5.59 o 
   6  11   1      115.42      113.77      2.90 o 
   7  11   1      189.71      192.14      6.09 o 
   8  11   1      230.01      245.03      6.81 o 
   9  11   1      115.39      148.45      6.51 o 
  10  11   1       82.99       85.05     10.73 o 
   1  12   1       50.32       59.23      2.02 o 
   2  12   1      276.41      296.48      4.86 o 
   3  12   1      212.63      229.01      7.20 o 
   4  12   1      626.66      697.95     10.06 o 
   5  12   1      144.22      141.30      4.45 o 
   6  12   1       53.30       41.66      4.59 o 
   7  12   1      105.91      110.94      3.62 o 
   8  12   1       35.86       24.67      4.51 o 
   9  12   1        6.21        5.64      2.59 o 
  10  12   1       15.25       14.58      4.06 o 
   0  13   1      167.33      167.22      6.38 o 
   1  13   1        2.06        1.44      1.04 o 
   2  13   1       46.91       41.28      3.53 o 
   3  13   1      433.27      461.99      7.24 o 
   4  13   1       99.19       91.22      2.34 o 
   5  13   1      258.37      247.35      4.96 o 
   6  13   1       96.17       94.88      4.45 o 
   7  13   1       39.73       32.61      2.01 o 
   8  13   1       26.61       18.36      3.50 o 
   9  13   1        6.65        8.15      4.76 o 
  10  13   1        1.76        3.24      2.65 o 
   1  14   1      386.16      391.51      6.74 o 
   2  14   1      353.26      361.81      5.45 o 
   3  14   1      270.92      252.08      4.99 o 
   4  14   1      116.09      124.55      4.28 o 
   5  14   1       38.08       38.19      3.48 o 
   6  14   1       12.95       11.81      2.11 o 
   7  14   1      113.27       82.99     10.62 o 
   8  14   1       65.65       66.96     12.00 o 
   9  14   1       19.18       15.01      3.88 o 
   0  15   1       26.21       24.94      4.33 o 
   1  15   1      136.00      132.15      4.39 o 
   2  15   1       89.98       92.83      3.73 o 
   3  15   1       64.99       68.92      4.10 o 
   4  15   1      194.77      192.64      3.15 o 
   5  15   1       66.68       60.79      4.50 o 
   6  15   1        5.42        4.76      1.94 o 
   7  15   1      160.98      143.59      9.19 o 
   8  15   1       75.22       68.57     10.65 o 
   9  15   1       64.77       55.92      8.22 o 
   1  16   1      370.37      391.57      8.20 o 
   2  16   1      128.76      143.24      4.88 o 
   3  16   1       60.91       66.14      4.36 o 
   4  16   1       40.55       37.28      2.22 o 
   5  16   1       94.94      104.70      8.59 o 
   6  16   1        6.69        4.86      3.36 o 
   7  16   1       21.77       28.88      6.06 o 
   8  16   1       11.74       14.86      4.08 o 
   0  17   1     1024.15     1161.27     28.73 o 
   1  17   1      380.27      382.62      9.86 o 
   2  17   1      137.18      130.06      4.44 o 
   3  17   1        0.61        2.64      1.96 o 
   4  17   1      178.92      183.28      6.16 o 
   5  17   1       59.54       64.74      3.32 o 
   6  17   1      189.24      178.87      8.73 o 
   7  17   1       58.66       60.23      9.23 o 
   8  17   1       40.77       36.10      7.61 o 
   1  18   1       73.84       67.31      5.82 o 
   2  18   1        9.50        5.71      3.00 o 
   3  18   1      215.55      240.28      8.94 o 
   4  18   1      126.60      141.81      8.65 o 
   5  18   1        0.97        3.80      2.89 o 
   6  18   1       33.29       20.45      6.87 o 
   7  18   1       26.14       31.80      6.49 o 
   8  18   1       94.25       73.41     14.86 o 
   0  19   1        4.71        8.78      2.88 o 
   1  19   1      234.96      273.48      7.33 o 
   2  19   1      238.13      234.48      6.08 o 
   3  19   1       38.67       39.08      5.76 o 
   4  19   1       21.39       17.97      3.32 o 
   5  19   1       22.31       16.58      5.24 o 
   6  19   1       14.75        8.02      2.80 o 
   7  19   1       23.18       17.63      4.74 o 
   1  20   1      257.69      273.94      7.96 o 
   2  20   1       14.97       14.79      2.81 o 
   3  20   1       74.88       63.79      5.14 o 
   4  20   1        3.00        4.67      2.51 o 
   5  20   1       15.10       13.15      3.95 o 
   6  20   1        2.00        7.69      3.17 o 
   0  21   1      442.51      491.77      7.39 o 
   1  21   1      718.73      803.35      7.51 o 
   2  21   1       46.25       35.41      5.26 o 
   3  21   1        8.88       10.97      2.62 o 
   4  21   1       42.11       43.99      8.14 o 
   5  21   1        7.41        8.30      3.10 o 
   1  22   1       11.66       10.61      4.35 o 
   2  22   1       36.97       38.37      6.06 o 
   3  22   1        9.32       10.86      3.53 o 
   4  22   1       13.75       12.80      3.51 o 
   5  22   1        5.45       12.11      3.22 o 
   0  23   1      510.65      577.55     34.81 o 
   1  23   1        6.54        4.32      2.78 o 
   2  23   1       32.87       29.42      6.38 o 
   3  23   1       26.25       23.53      5.74 o 
   1  24   1        5.48        3.22      2.79 o 
   0   0   2     9183.80     9616.04    149.94 o 
   2   0   2    10044.18    10421.49    386.93 o 
   4   0   2       86.76       78.35      2.89 o 
   6   0   2      819.84      762.26     20.96 o 
   8   0   2       81.18       84.24      5.75 o 
  10   0   2      251.65      255.36     11.80 o 
   1   1   2      265.49      245.35      3.37 o 
   2   1   2      119.65      102.80      1.88 o 
   3   1   2     3925.15     3725.67     47.78 o 
   4   1   2      716.41      724.06      7.89 o 
   5   1   2        4.45        6.30      1.14 o 
   6   1   2     1414.75     1483.53     19.14 o 
   7   1   2       88.61       97.28      4.59 o 
   8   1   2      237.56      214.83      5.35 o 
   9   1   2      259.79      268.43     14.15 o 
  10   1   2       29.15       32.80      4.98 o 
  11   1   2        6.72        9.31      2.48 o 
   0   2   2     9046.79     9533.90    280.58 o 
   1   2   2     7753.50     7751.29     56.71 o 
   2   2   2     1357.02     1242.97     14.23 o 
   3   2   2     1839.77     1618.46     15.80 o 
   4   2   2     1184.44     1187.83      9.89 o 
   5   2   2     1394.18     1490.91     16.38 o 
   6   2   2      500.91      504.90      9.34 o 
   7   2   2      471.26      473.27      8.07 o 
   8   2   2      302.23      300.13      5.83 o 
   9   2   2      382.03      386.79      8.45 o 
  10   2   2      316.90      351.17      8.71 o 
  11   2   2      250.92      228.44     11.23 o 
   1   3   2    15354.08    15986.44    275.16 o 
   2   3   2     2194.37     2157.59     14.40 o 
   3   3   2      888.78      840.50      7.47 o 
   4   3   2      835.83      865.28      8.67 o 
   5   3   2       30.66       25.27      3.06 o 
   6   3   2      184.76      177.55      3.65 o 
   7   3   2      317.51      308.63      6.32 o 
   8   3   2     1281.75     1295.26     18.03 o 
   9   3   2      325.72      353.76      8.53 o 
  10   3   2      278.69      267.99      5.54 o 
  11   3   2      141.76      135.13     11.60 o 
   0   4   2     2406.85     2324.69     30.24 o 
   1   4   2     3768.09     3635.20     17.81 o 
   2   4   2     8032.39     8057.23     69.59 o 
   3   4   2      228.21      167.54      2.56 o 
   4   4   2     1114.58     1077.41      8.60 o 
   5   4   2     2199.25     2195.03     23.75 o 
   6   4   2      400.86      398.43      6.95 o 
   7   4   2      109.05       94.76      3.24 o 
   8   4   2      289.39      323.30     13.54 o 
   9   4   2      165.36      166.87      4.23 o 
  10   4   2       43.37       44.96      6.19 o 
  11   4   2       62.87       52.75      7.69 o 
   1   5   2     1462.46     1358.43     15.35 o 
   2   5   2     6326.01     6063.06     39.01 o 
   3   5   2      671.14      674.90      7.79 o 
   4   5   2      821.42      873.51      7.81 o 
   5   5   2      242.87      289.33      5.51 o 
   6   5   2      509.93      503.91      6.97 o 
   7   5   2     1025.50     1033.60     17.36 o 
   8   5   2      166.78      170.69      8.19 o 
   9   5   2        9.82       11.79      2.17 o 
  10   5   2       56.84       73.88      6.60 o 
  11   5   2       96.21       73.55     10.22 o 
   0   6   2     2366.64     2263.19     23.43 o 
   1   6   2      746.50      641.37      8.63 o 
   2   6   2      105.55       91.49      1.67 o 
   3   6   2      193.53      226.41      3.75 o 
   4   6   2       90.46      117.80      3.01 o 
   5   6   2       47.15       36.44      4.06 o 
   6   6   2      125.44      128.17      3.41 o 
   7   6   2      528.29      514.36     19.35 o 
   8   6   2      585.91      597.42     11.68 o 
   9   6   2       18.12       16.70      2.21 o 
  10   6   2       74.98       64.37      6.42 o 
  11   6   2        2.66        4.96      1.93 o 
   1   7   2      118.35      118.49      1.70 o 
   2   7   2      486.53      478.31      5.92 o 
   3   7   2      586.24      557.39      6.85 o 
   4   7   2      115.62      122.90      2.44 o 
   5   7   2      355.33      378.74      5.46 o 
   6   7   2       12.16       14.60      2.25 o 
   7   7   2      144.51      163.02      7.42 o 
   8   7   2       37.71       42.98      5.64 o 
   9   7   2       70.99       68.09      7.21 o 
  10   7   2       42.18       40.56      5.42 o 
  11   7   2       90.63       91.05      7.42 o 
   0   8   2     1721.76     1781.09     23.03 o 
   1   8   2     1433.99     1480.88     15.53 o 
   2   8   2      370.63      352.06      5.13 o 
   3   8   2      526.83      519.04      6.38 o 
   4   8   2      615.88      592.12      7.17 o 
   5   8   2      407.22      424.52      7.35 o 
   6   8   2      232.91      218.68      3.87 o 
   7   8   2      178.64      170.19      4.06 o 
   8   8   2       95.82       95.76      4.64 o 
   9   8   2       64.56       60.83      3.49 o 
  10   8   2       60.42       51.77      6.09 o 
  11   8   2      162.90      169.27      9.03 o 
   1   9   2      825.89      799.77      9.63 o 
   2   9   2      443.19      477.70      6.29 o 
   3   9   2      368.97      379.71      5.07 o 
   4   9   2      218.20      244.81      3.75 o 
   5   9   2      232.06      247.55      3.31 o 
   6   9   2      350.75      367.21      6.48 o 
   7   9   2       69.22       69.79      3.78 o 
   8   9   2       65.09       58.77      5.09 o 
   9   9   2      137.29      139.22      4.99 o 
  10   9   2       22.47       23.17      3.53 o 
  11   9   2       40.21       36.90      8.37 o 
   0  10   2     3646.68     3445.27     91.60 o 
   1  10   2      942.25     1023.05     15.16 o 
   2  10   2     1922.37     2034.53     30.58 o 
   3  10   2      544.47      601.80     12.41 o 
   4  10   2       43.98       54.00      1.47 o 
   5  10   2      108.60      106.47      3.65 o 
   6  10   2       88.38       97.12      2.83 o 
   7  10   2      207.37      214.72      6.53 o 
   8  10   2      607.12      584.45      9.89 o 
   9  10   2        8.40        6.38      3.42 o 
  10  10   2       14.69       17.30      4.66 o 
   1  11   2      288.95      295.75      6.13 o 
   2  11   2     1300.34     1411.57     17.34 o 
   3  11   2       40.86       35.59      2.16 o 
   4  11   2      502.23      528.25      9.23 o 
   5  11   2      102.49      117.92      3.81 o 
   6  11   2        5.17        4.46      2.62 o 
   7  11   2       27.79       19.83      4.14 o 
   8  11   2       63.53       62.33      8.40 o 
   9  11   2       47.47       51.46      6.40 o 
  10  11   2      193.86      204.69      8.54 o 
   0  12   2     1043.35     1135.98     23.21 o 
   1  12   2       53.32       56.20      2.82 o 
   2  12   2        6.78        3.80      1.51 o 
   3  12   2        6.40        5.67      1.56 o 
   4  12   2      164.16      164.91      4.48 o 
   5  12   2      202.34      189.21      4.19 o 
   6  12   2       23.44       30.16      4.59 o 
   7  12   2       45.49       43.28      5.56 o 
   8  12   2       57.70       47.34     10.30 o 
   9  12   2       92.89      105.88     13.05 o 
  10  12   2        3.77       -0.07      3.08 o 
   1  13   2      354.34      361.26      6.40 o 
   2  13   2      602.49      582.31      8.91 o 
   3  13   2      143.67      141.19      3.66 o 
   4  13   2      125.39      149.22      8.00 o 
   5  13   2      118.73      111.82      8.03 o 
   6  13   2       15.25       17.33      2.78 o 
   7  13   2        6.54        8.81      3.64 o 
   8  13   2       34.20       31.10      5.00 o 
   9  13   2        8.05        7.99      2.66 o 
  10  13   2       38.91       43.26      6.85 o 
   0  14   2      259.12      237.74      5.14 o 
   1  14   2      136.68      126.97      3.26 o 
   2  14   2      151.54      140.58      5.15 o 
   3  14   2       15.25       18.61      4.31 o 
   4  14   2      185.28      179.16      6.40 o 
   5  14   2      202.24      187.13      8.61 o 
   6  14   2       30.04       27.21      3.93 o 
   7  14   2      257.29      264.56      9.92 o 
   8  14   2       63.07       69.10     11.23 o 
   9  14   2        5.00        5.81      3.27 o 
   1  15   2      249.94      244.23      5.89 o 
   2  15   2      207.84      204.39      3.34 o 
   3  15   2       13.31       13.33      2.71 o 
   4  15   2       80.29       79.99      4.56 o 
   5  15   2       89.07       91.45      3.11 o 
   6  15   2       89.86       90.63     12.52 o 
   7  15   2      111.36      106.04     13.35 o 
   8  15   2       89.24       87.14     13.01 o 
   9  15   2        6.05        8.38      3.03 o 
   0  16   2       84.88       92.48      3.62 o 
   1  16   2      275.49      286.78      6.51 o 
   2  16   2      264.95      241.11      6.84 o 
   3  16   2       76.58       76.88      7.94 o 
   4  16   2      100.51       97.24      5.67 o 
   5  16   2       27.04       21.84      3.15 o 
   6  16   2       33.09       33.18      6.73 o 
   7  16   2       30.62       28.45      5.91 o 
   8  16   2       35.94       28.21      4.09 o 
   1  17   2      251.86      265.99      5.54 o 
   2  17   2      316.31      326.82      7.24 o 
   3  17   2      158.88      165.72     10.27 o 
   4  17   2      357.43      345.25      7.26 o 
   5  17   2      144.27      143.01     14.73 o 
   6  17   2       31.78       28.74      5.51 o 
   7  17   2      109.39      110.82     15.67 o 
   8  17   2       57.20       56.46     11.84 o 
   0  18   2      943.43      916.48     27.18 o 
   1  18   2      132.10      141.13      3.49 o 
   2  18   2      200.58      200.93     12.98 o 
   3  18   2        0.40        0.46      2.11 o 
   4  18   2      128.82      128.33      5.30 o 
   5  18   2      122.65      102.81     16.28 o 
   6  18   2       61.16       41.12      9.07 o 
   7  18   2       64.29       53.02     11.90 o 
   1  19   2        8.98        7.15      1.54 o 
   2  19   2      185.33      187.79      5.75 o 
   3  19   2       45.14       34.85      5.19 o 
   4  19   2       22.30       18.59      5.03 o 
   5  19   2       51.94       46.20      7.92 o 
   6  19   2       25.72       18.22      6.15 o 
   7  19   2       28.65       25.32      4.67 o 
   0  20   2       38.41       41.17     11.10 o 
   1  20   2       16.52       18.43      3.14 o 
   2  20   2      362.29      364.42      6.69 o 
   3  20   2       15.89       11.73      2.87 o 
   4  20   2       38.64       28.47      6.77 o 
   5  20   2       17.85       16.71      4.48 o 
   6  20   2       24.61       19.82      4.36 o 
   1  21   2      216.84      249.45      6.08 o 
   2  21   2       27.49       19.05      4.63 o 
   3  21   2      133.33      136.75      7.99 o 
   4  21   2        2.15        3.66      2.52 o 
   5  21   2       15.15       12.57      4.04 o 
   0  22   2      170.06      181.78      9.74 o 
   1  22   2       53.43       55.95      9.44 o 
   2  22   2       30.90       22.83      6.04 o 
   3  22   2        3.50        5.08      3.09 o 
   4  22   2       18.40       16.39      4.94 o 
   1  23   2        4.32        5.62      2.29 o 
   2  23   2        0.77        0.03      4.12 o 
   3  23   2       19.22       20.05      4.23 o 
   0  24   2       43.15       24.07      9.85 o 
   2   0   3     6548.50     6286.41     40.27 o 
   4   0   3      471.83      531.72      9.27 o 
   6   0   3      437.04      374.30      8.74 o 
   8   0   3      531.73      552.94     14.47 o 
  10   0   3      115.46       77.91     17.70 o 
   0   1   3    10063.17    10338.67     93.28 o 
   1   1   3     2440.98     2195.93     16.23 o 
   2   1   3      724.77      706.31      6.77 o 
   3   1   3       25.91       24.32      1.45 o 
   4   1   3     2180.94     2287.57     32.04 o 
   5   1   3       79.10       75.37      2.37 o 
   6   1   3      249.35      279.75      6.97 o 
   7   1   3      194.12      171.69      4.64 o 
   8   1   3      383.26      422.34      9.21 o 
   9   1   3      112.61      124.31      5.59 o 
  10   1   3       53.26       66.40      8.61 o 
  11   1   3      137.49      154.01     12.17 o 
   1   2   3     1794.72     1563.83     11.28 o 
   2   2   3     1200.76     1073.87      8.43 o 
   3   2   3       51.72       54.07      1.31 o 
   4   2   3     1324.69     1263.61     15.26 o 
   5   2   3      336.14      328.50      5.68 o 
   6   2   3       87.79       77.94      2.99 o 
   7   2   3       15.36       20.83      3.04 o 
   8   2   3       45.33       36.41      5.58 o 
   9   2   3       41.66       39.18      4.08 o 
  10   2   3       28.01       29.33      5.08 o 
  11   2   3       27.35       20.76      6.12 o 
   0   3   3     1043.09      980.22     12.89 o 
   1   3   3     4253.55     3963.50     28.30 o 
   2   3   3     1707.03     1603.77     10.39 o 
   3   3   3      661.73      564.19      6.57 o 
   4   3   3     1340.39     1378.13     19.25 o 
   5   3   3      615.84      630.55      7.91 o 
   6   3   3      299.54      294.98      4.88 o 
   7   3   3      282.47      280.10      7.12 o 
   8   3   3      284.99      264.94      4.65 o 
   9   3   3       30.40       32.63      2.87 o 
  10   3   3       69.73       81.81     11.58 o 
  11   3   3      138.98      146.92      8.19 o 
   1   4   3     5607.58     5316.53     49.10 o 
   2   4   3     1027.52     1000.16     12.23 o 
   3   4   3      442.22      466.05      5.42 o 
   4   4   3      946.85      920.01     13.15 o 
   5   4   3      175.60      171.01      4.36 o 
   6   4   3       46.96       49.06      3.57 o 
   7   4   3      153.12      137.29      6.67 o 
   8   4   3      627.32      631.68     15.74 o 
   9   4   3      112.98      104.72      4.01 o 
  10   4   3       52.05       46.03      7.92 o 
  11   4   3      108.83      113.93     17.91 o 
   0   5   3      204.42      168.56      3.90 o 
   1   5   3     3620.16     3464.86     21.63 o 
   2   5   3     3015.24     2993.70     20.88 o 
   3   5   3       87.37       99.46      1.98 o 
   4   5   3      324.91      280.62      7.90 o 
   5   5   3      781.74      775.18     10.06 o 
   6   5   3       66.36       70.78      4.93 o 
   7   5   3      549.09      559.46      8.93 o 
   8   5   3      195.96      201.48      5.69 o 
   9   5   3       41.70       43.67      6.39 o 
  10   5   3       21.73       23.81      4.29 o 
  11   5   3       70.84       58.46      9.10 o 
   1   6   3      854.21      861.48      6.87 o 
   2   6   3      375.08      436.56      5.43 o 
   3   6   3      228.06      229.36      3.55 o 
   4   6   3      517.42      579.54      9.07 o 
   5   6   3       46.75       51.39      4.23 o 
   6   6   3      141.32      129.34      5.82 o 
   7   6   3      173.48      179.13      4.57 o 
   8   6   3       27.66       25.55      4.56 o 
   9   6   3      111.10      119.53      6.30 o 
  10   6   3       41.54       31.53      4.55 o 
  11   6   3       94.70       88.52     13.94 o 
   0   7   3     1368.08     1300.39     25.30 o 
   1   7   3      302.74      290.63      3.63 o 
   2   7   3     1341.26     1323.28     14.13 o 
   3   7   3      621.69      629.58      8.72 o 
   4   7   3      105.94      106.58      2.99 o 
   5   7   3       70.10       58.95      2.82 o 
   6   7   3       61.22       60.25      4.26 o 
   7   7   3      632.23      624.59      9.46 o 
   8   7   3      254.13      244.04      7.42 o 
   9   7   3      101.44       96.88      3.79 o 
  10   7   3      211.09      214.93     11.94 o 
  11   7   3       28.67       23.96      5.22 o 
   1   8   3      322.89      338.81      5.14 o 
   2   8   3      463.15      468.67      7.16 o 
   3   8   3     1043.67     1075.44     15.45 o 
   4   8   3      560.69      557.85      9.65 o 
   5   8   3      496.86      477.34      6.80 o 
   6   8   3       58.74       78.24      3.06 o 
   7   8   3      104.68      115.01      5.83 o 
   8   8   3      145.46      130.28      3.98 o 
   9   8   3      152.48      147.44     10.98 o 
  10   8   3       72.97       63.76      8.26 o 
  11   8   3        7.27        8.55      3.27 o 
   0   9   3     1211.55     1327.36     23.68 o 
   1   9   3      798.64      813.25     10.16 o 
   2   9   3      283.46      289.68      5.88 o 
   3   9   3     1587.54     1620.17     23.34 o 
   4   9   3      278.43      275.06      6.96 o 
   5   9   3      101.63      109.53      1.79 o 
   6   9   3       57.77       55.09      3.40 o 
   7   9   3      214.70      219.81      8.84 o 
   8   9   3        7.69        6.49      1.57 o 
   9   9   3      143.35      152.13      9.28 o 
  10   9   3        3.08        5.41      1.59 o 
   1  10   3      129.61      152.58      5.16 o 
   2  10   3      120.91      109.98      3.41 o 
   3  10   3      887.50      868.27     12.69 o 
   4  10   3       94.65       89.68      3.89 o 
   5  10   3      220.41      200.83      3.83 o 
   6  10   3      619.79      597.78      9.78 o 
   7  10   3        7.94        9.85      2.29 o 
   8  10   3      131.88      124.53     10.55 o 
   9  10   3      122.02      121.39     12.11 o 
  10  10   3      165.27      189.21      6.98 o 
   0  11   3     1172.02     1286.06     42.31 o 
   1  11   3       96.92      101.17      2.74 o 
   2  11   3      151.47      162.30      4.44 o 
   3  11   3       90.01      101.81      4.14 o 
   4  11   3      119.68      121.22      5.77 o 
   5  11   3       97.82      114.06      7.38 o 
   6  11   3      279.21      269.51     11.92 o 
   7  11   3       89.54       94.10     11.08 o 
   8  11   3       34.80       34.71      4.71 o 
   9  11   3       18.85       21.70      5.51 o 
  10  11   3       34.44       40.78      8.34 o 
   1  12   3        8.96        6.44      2.70 o 
   2  12   3      466.17      460.01     13.71 o 
   3  12   3      502.65      499.84      8.69 o 
   4  12   3       65.54       58.55      2.86 o 
   5  12   3       76.53       76.66     12.23 o 
   6  12   3      108.72      127.26      7.43 o 
   7  12   3       94.77       82.90     11.63 o 
   8  12   3      103.33       87.60      9.76 o 
   9  12   3        6.14        7.08      3.76 o 
  10  12   3      217.34      240.39     11.62 o 
   0  13   3     1189.51     1223.94     23.65 o 
   1  13   3       24.51       26.43      3.18 o 
   2  13   3      317.50      326.06      7.75 o 
   3  13   3        8.58        6.37      1.64 o 
   4  13   3       15.26       20.32      2.78 o 
   5  13   3       81.87       93.09     13.70 o 
   6  13   3       71.66       66.22      7.65 o 
   7  13   3       11.98       12.69      3.58 o 
   8  13   3       75.66       70.25      9.68 o 
   9  13   3        0.77        5.80      3.96 o 
   1  14   3      754.36      771.30     12.22 o 
   2  14   3      361.39      376.24      8.49 o 
   3  14   3       30.83       30.19      4.18 o 
   4  14   3       96.85       90.36      4.36 o 
   5  14   3       88.20       83.96     11.68 o 
   6  14   3      100.09       94.68     14.25 o 
   7  14   3      234.00      225.07     10.65 o 
   8  14   3       79.22       96.21     13.36 o 
   9  14   3       58.10       52.03     10.12 o 
   0  15   3     1357.25     1442.17     17.58 o 
   1  15   3      441.61      418.89      7.42 o 
   2  15   3      367.18      381.95      7.94 o 
   3  15   3      196.68      192.18      9.15 o 
   4  15   3       53.49       44.37      4.24 o 
   5  15   3       25.08       18.53      3.95 o 
   6  15   3       41.59       42.99      5.13 o 
   7  15   3       92.26       90.39     12.96 o 
   8  15   3       93.34       87.12     16.36 o 
   9  15   3        0.67        3.66      4.22 o 
   1  16   3      117.24      110.80      4.68 o 
   2  16   3      728.93      760.18     15.34 o 
   3  16   3     1092.00     1134.86     21.88 o 
   4  16   3      239.47      222.50      6.14 o 
   5  16   3      101.18      123.60     10.11 o 
   6  16   3       10.27       17.23      4.96 o 
   7  16   3       27.12       21.24      5.87 o 
   8  16   3      158.66      191.60      9.50 o 
   0  17   3     1031.26     1076.18     27.45 o 
   1  17   3      160.59      163.88      5.99 o 
   2  17   3      395.51      399.09      8.90 o 
   3  17   3      323.87      351.47     18.09 o 
   4  17   3       29.32       28.58      5.38 o 
   5  17   3      200.32      183.63      7.54 o 
   6  17   3       72.49       68.35     10.63 o 
   7  17   3      219.23      239.21      8.15 o 
   8  17   3      204.01      222.05      8.87 o 
   1  18   3      109.57      101.51      5.32 o 
   2  18   3      533.31      523.62      9.68 o 
   3  18   3       40.90       32.00      5.57 o 
   4  18   3       63.86       53.74      9.21 o 
   5  18   3      101.36      114.96      7.44 o 
   6  18   3       30.39       22.32      5.32 o 
   7  18   3       30.12       19.57      4.46 o 
   0  19   3      166.95      156.84      5.88 o 
   1  19   3      261.78      252.98      9.43 o 
   2  19   3       74.33       75.94      9.20 o 
   3  19   3      101.90      105.86     13.63 o 
   4  19   3       10.78        9.04      3.56 o 
   5  19   3      199.10      216.50     15.70 o 
   6  19   3       18.57       12.81      4.28 o 
   7  19   3       48.24       48.50      9.80 o 
   1  20   3      108.52      105.89      5.92 o 
   2  20   3       44.35       39.62      6.85 o 
   3  20   3       10.10        6.79      2.99 o 
   4  20   3        0.10       -0.21      3.58 o 
   5  20   3       75.97       59.98     11.01 o 
   6  20   3       41.29       26.11      6.29 o 
   0  21   3       16.60       19.11      5.22 o 
   1  21   3       39.63       31.46      5.73 o 
   2  21   3        4.81        2.99      1.80 o 
   3  21   3        7.75        7.56      3.79 o 
   4  21   3       43.73       39.46      7.89 o 
   5  21   3      138.86      173.62      8.69 o 
   1  22   3        2.02        2.89      2.19 o 
   2  22   3        6.50        1.42      5.06 o 
   3  22   3       27.80       30.96      9.08 o 
   4  22   3        0.55        5.45      2.92 o 
   0  23   3       61.07       79.60     21.80 o 
   1  23   3       24.31       16.14      5.70 o 
   2  23   3       22.02       21.84      9.63 o 
   3  23   3        0.88        5.52      5.14 o 
   0   0   4     8180.05     8015.85     72.60 o 
   2   0   4     2195.53     2126.21     25.01 o 
   4   0   4     3011.16     3295.75     69.02 o 
   6   0   4      566.00      586.88     31.24 o 
   8   0   4       55.78       54.52      2.66 o 
  10   0   4       11.28        9.70      4.51 o 
   1   1   4      135.49      116.97      1.57 o 
   2   1   4     1691.13     1548.47     17.52 o 
   3   1   4     1223.83     1214.06     13.34 o 
   4   1   4     2806.28     2945.08     31.26 o 
   5   1   4       13.37       11.72      1.51 o 
   6   1   4      425.56      417.33      9.67 o 
   7   1   4       69.91       68.55      1.98 o 
   8   1   4      128.17      140.28      4.06 o 
   9   1   4      308.51      310.72     15.80 o 
  10   1   4       35.49       27.96      8.23 o 
  11   1   4       23.91       23.32      4.32 o 
   0   2   4      847.37      750.31     10.42 o 
   1   2   4      134.47      127.58      1.67 o 
   2   2   4       79.81       82.64      1.47 o 
   3   2   4      832.32      860.97     14.01 o 
   4   2   4        0.59        2.57      0.70 o 
   5   2   4      683.58      647.85      9.48 o 
   6   2   4      262.04      277.20      3.07 o 
   7   2   4      244.12      221.08      5.04 o 
   8   2   4       20.40       21.03      4.54 o 
   9   2   4       15.93       12.75      3.64 o 
  10   2   4       46.14       48.13      8.05 o 
  11   2   4       25.77       22.29      8.71 o 
   1   3   4      789.98      805.60      7.72 o 
   2   3   4      390.15      366.63      4.23 o 
   3   3   4     2018.62     1942.73     32.23 o 
   4   3   4      158.56      163.10      5.56 o 
   5   3   4      210.21      211.78      4.12 o 
   6   3   4      327.59      312.23      6.97 o 
   7   3   4      617.71      613.34     11.18 o 
   8   3   4       64.92       66.54      8.06 o 
   9   3   4      102.05      105.87      6.13 o 
  10   3   4        6.82        6.61      3.61 o 
  11   3   4       52.50       46.00      8.14 o 
   0   4   4      605.32      551.36      7.33 o 
   1   4   4     1136.29     1094.94      8.81 o 
   2   4   4      361.06      366.29      6.54 o 
   3   4   4      320.95      324.20      6.04 o 
   4   4   4      358.64      346.21      4.41 o 
   5   4   4      598.46      601.29     11.70 o 
   6   4   4      873.28      849.11     12.24 o 
   7   4   4      146.22      146.37      7.37 o 
   8   4   4      114.05      111.48      5.45 o 
   9   4   4      265.62      275.01     10.17 o 
  10   4   4       21.99       16.88      3.80 o 
  11   4   4       39.97       39.44      7.33 o 
   1   5   4     1152.07     1072.08      8.62 o 
   2   5   4      943.02     1014.01     13.53 o 
   3   5   4       15.54       17.52      2.74 o 
   4   5   4     1538.90     1483.98     33.35 o 
   5   5   4      572.35      528.46      9.79 o 
   6   5   4       75.98       71.83      2.71 o 
   7   5   4      152.51      142.04      7.24 o 
   8   5   4       35.62       33.02      6.14 o 
   9   5   4      389.26      434.89     15.54 o 
  10   5   4      104.96      117.62     17.04 o 
  11   5   4       37.21       27.59      5.16 o 
   0   6   4     1980.50     2045.73     23.41 o 
   1   6   4     2299.30     2234.54     23.52 o 
   2   6   4     1463.63     1502.27     25.15 o 
   3   6   4      349.50      316.03      7.28 o 
   4   6   4      128.71      113.18      3.32 o 
   5   6   4       18.18       24.37      1.92 o 
   6   6   4       63.26       58.96      3.27 o 
   7   6   4      375.50      374.97     10.79 o 
   8   6   4      129.86      145.21      7.91 o 
   9   6   4      133.01      150.10     11.01 o 
  10   6   4       30.16       24.18      5.55 o 
  11   6   4       60.45       57.30     11.52 o 
   1   7   4      550.94      495.12      7.68 o 
   2   7   4     3499.33     3511.24     55.59 o 
   3   7   4      136.93      138.88      5.44 o 
   4   7   4      831.22      828.88     11.55 o 
   5   7   4       63.48       63.39      3.22 o 
   6   7   4      866.76      862.28     13.09 o 
   7   7   4     1123.98     1090.81     22.21 o 
   8   7   4      508.42      529.46     11.58 o 
   9   7   4      167.99      173.15     13.75 o 
  10   7   4      113.59       90.17     15.70 o 
  11   7   4       45.04       33.85      7.49 o 
   0   8   4      370.47      492.72     11.33 o 
   1   8   4      498.71      564.84      7.74 o 
   2   8   4     1787.93     1766.25     24.94 o 
   3   8   4      841.72      799.52     11.39 o 
   4   8   4       16.83       18.31      1.41 o 
   5   8   4       25.66       26.62      2.63 o 
   6   8   4      848.14      817.65     14.50 o 
   7   8   4      765.68      774.57     15.46 o 
   8   8   4       39.27       44.69      5.52 o 
   9   8   4       48.30       52.67      4.06 o 
  10   8   4        2.76        8.84      5.21 o 
   1   9   4       14.87       15.60      2.15 o 
   2   9   4      624.45      604.55      8.42 o 
   3   9   4      789.89      820.47     13.90 o 
   4   9   4      199.43      221.03      4.00 o 
   5   9   4       69.96       62.50      1.66 o 
   6   9   4      195.93      195.77      5.06 o 
   7   9   4      146.37      163.74      4.32 o 
   8   9   4       44.41       38.62      3.83 o 
   9   9   4       16.83       13.09      2.57 o 
  10   9   4       63.42       48.87     10.43 o 
   0  10   4      449.70      435.16      9.73 o 
   1  10   4      271.68      259.23      4.45 o 
   2  10   4      104.18      111.49      2.37 o 
   3  10   4       77.13       63.80      4.24 o 
   4  10   4      339.17      318.34      4.90 o 
   5  10   4        0.04        2.62      1.85 o 
   6  10   4      161.31      166.39      5.49 o 
   7  10   4       89.16       85.52      7.35 o 
   8  10   4      157.26      156.25     14.33 o 
   9  10   4        7.31        4.19      3.56 o 
  10  10   4       54.07       43.54     11.87 o 
   1  11   4      220.21      229.35      5.29 o 
   2  11   4       31.82       25.77      2.13 o 
   3  11   4      103.73      115.32      8.53 o 
   4  11   4       15.51       13.47      3.65 o 
   5  11   4       12.79        8.57      2.69 o 
   6  11   4       34.40       33.73      8.30 o 
   7  11   4      500.06      585.23     14.84 o 
   8  11   4       27.51       20.43      4.66 o 
   9  11   4        5.94        5.69      2.42 o 
  10  11   4      119.27      106.47     19.07 o 
   0  12   4      343.61      373.29     11.07 o 
   1  12   4       99.33       90.62      3.17 o 
   2  12   4       98.26       99.87      2.08 o 
   3  12   4      464.40      441.47      7.72 o 
   4  12   4      346.97      328.53     14.51 o 
   5  12   4      173.23      174.55     10.08 o 
   6  12   4      108.80      115.22      8.12 o 
   7  12   4      158.40      175.44      7.12 o 
   8  12   4       49.33       36.02     11.06 o 
   9  12   4       33.43       33.46      7.45 o 
   1  13   4        2.70        0.51      1.84 o 
   2  13   4      202.14      197.59      4.68 o 
   3  13   4      597.88      619.50     10.29 o 
   4  13   4      398.64      406.18      9.44 o 
   5  13   4      189.76      177.68     11.08 o 
   6  13   4       70.79       69.18     11.32 o 
   7  13   4      160.99      167.92     15.78 o 
   8  13   4       84.34       91.26     14.55 o 
   9  13   4      102.10       96.04     13.69 o 
   0  14   4      402.66      442.43     10.74 o 
   1  14   4      868.70      928.08     15.55 o 
   2  14   4      809.55      812.82     18.15 o 
   3  14   4      294.07      299.41      5.33 o 
   4  14   4      109.38      112.76      5.82 o 
   5  14   4      271.35      278.24      8.72 o 
   6  14   4       68.02       62.69      9.21 o 
   7  14   4      131.06      133.56      8.48 o 
   8  14   4      152.03      172.78     10.32 o 
   9  14   4       44.42       32.73      6.25 o 
   1  15   4      237.50      249.02      4.33 o 
   2  15   4      868.11      865.11     15.82 o 
   3  15   4      632.70      692.66     15.02 o 
   4  15   4      420.03      484.55     23.31 o 
   5  15   4       55.63       51.10      7.72 o 
   6  15   4       59.11       59.54      9.99 o 
   7  15   4      112.19      131.35      8.43 o 
   8  15   4       47.27       39.57      7.82 o 
   0  16   4      335.55      359.69     10.41 o 
   1  16   4      207.49      212.55     10.86 o 
   2  16   4       91.56       86.20      6.24 o 
   3  16   4      115.19      113.68      4.31 o 
   4  16   4      357.73      364.07     14.47 o 
   5  16   4       45.24       50.24      8.07 o 
   6  16   4      132.78      152.40     14.39 o 
   7  16   4      123.64      140.54     16.93 o 
   8  16   4      139.25      150.98     16.12 o 
   1  17   4      187.06      186.18      4.61 o 
   2  17   4      242.72      240.63      7.40 o 
   3  17   4      146.59      158.46      4.79 o 
   4  17   4       30.57       30.54      4.08 o 
   5  17   4       77.91       85.81     14.54 o 
   6  17   4      156.99      165.93     12.00 o 
   7  17   4       79.39       79.83     12.80 o 
   0  18   4      111.51      104.59      5.17 o 
   1  18   4      125.37      137.22      4.68 o 
   2  18   4      218.76      221.14      5.95 o 
   3  18   4       36.92       39.27      5.97 o 
   4  18   4       23.92       30.76      5.58 o 
   5  18   4       92.48       94.47     13.74 o 
   6  18   4       31.32       24.13      5.00 o 
   7  18   4        5.70        4.70      2.83 o 
   1  19   4      142.18      137.30      5.02 o 
   2  19   4      136.11      128.41      5.05 o 
   3  19   4       76.22       83.72      8.69 o 
   4  19   4       32.47       29.16      6.42 o 
   5  19   4       46.70       34.20      5.88 o 
   6  19   4       22.81       16.38      5.08 o 
   0  20   4      314.72      333.52      8.48 o 
   1  20   4       23.01       22.99      4.30 o 
   2  20   4       70.99       79.96      9.89 o 
   3  20   4       13.14        7.15      2.56 o 
   4  20   4       70.38       66.45     12.63 o 
   5  20   4      121.62      131.14      9.63 o 
   6  20   4       18.41       22.34      5.00 o 
   1  21   4       91.37       79.67      7.47 o 
   2  21   4       54.09       53.86     13.70 o 
   3  21   4        2.10        4.25      3.90 o 
   4  21   4       48.60       45.61      8.57 o 
   5  21   4       22.33       21.29      4.61 o 
   0  22   4      112.52      100.44     22.55 o 
   1  22   4        5.65        5.59      3.51 o 
   2  22   4        4.13        2.43      7.92 o 
   3  22   4       18.36       19.82      5.85 o 
   1  23   4       17.26       27.79      7.53 o 
   2  23   4       51.92       63.22     13.12 o 
   2   0   5      594.59      639.90     16.30 o 
   4   0   5      448.78      483.85     13.59 o 
   6   0   5        5.17        3.33     11.68 o 
   8   0   5      152.49      146.24      7.40 o 
  10   0   5      110.27      130.28     32.10 o 
   0   1   5      164.70      182.59      4.61 o 
   1   1   5      682.83      753.91      7.14 o 
   2   1   5      266.94      286.18      3.93 o 
   3   1   5      819.49      808.99      8.42 o 
   4   1   5       52.86       95.46      2.39 o 
   5   1   5      514.29      553.08     10.85 o 
   6   1   5      981.77     1006.16     22.64 o 
   7   1   5      309.08      290.09      7.11 o 
   8   1   5        7.81        8.77      3.72 o 
   9   1   5      155.29      166.34      8.38 o 
  10   1   5       77.06       75.74     11.92 o 
  11   1   5      162.23      170.41     15.11 o 
   1   2   5      188.94      142.07      2.26 o 
   2   2   5     1972.53     1909.73     24.01 o 
   3   2   5      555.81      646.41     12.53 o 
   4   2   5      336.46      360.56      5.58 o 
   5   2   5      326.02      311.41      5.24 o 
   6   2   5      201.47      190.06      7.65 o 
   7   2   5      277.60      288.34      4.90 o 
   8   2   5      178.28      170.61      7.82 o 
   9   2   5       60.40       57.54      9.39 o 
  10   2   5      126.66      114.29     17.31 o 
  11   2   5        0.46        5.08      2.93 o 
   0   3   5      622.41      747.57      9.47 o 
   1   3   5      561.73      514.08      5.90 o 
   2   3   5     2630.20     2666.57     34.88 o 
   3   3   5     1619.37     1567.90     19.76 o 
   4   3   5      186.40      206.42      7.81 o 
   5   3   5      357.15      372.43      7.30 o 
   6   3   5       25.73       22.01      3.42 o 
   7   3   5       86.40       85.27      4.44 o 
   8   3   5      110.49      121.66      5.65 o 
   9   3   5       33.33       31.52     10.05 o 
  10   3   5       19.18       19.18      4.44 o 
  11   3   5       90.93       84.29     13.21 o 
   1   4   5     2017.59     1951.39     19.08 o 
   2   4   5      946.37      978.77     14.97 o 
   3   4   5      263.31      290.10      6.93 o 
   4   4   5      344.58      324.79      6.89 o 
   5   4   5      174.75      159.18      7.45 o 
   6   4   5      413.08      399.71     12.40 o 
   7   4   5       62.17       61.46      4.54 o 
   8   4   5      101.37      114.56      9.12 o 
   9   4   5      214.11      210.41     11.63 o 
  10   4   5      132.29      126.98     18.47 o 
  11   4   5       34.86       36.97      9.75 o 
   0   5   5     3172.20     3499.98     59.21 o 
   1   5   5      751.65      735.19     13.31 o 
   2   5   5      985.50     1007.73     12.33 o 
   3   5   5      873.40      866.43     12.69 o 
   4   5   5      305.41      306.81      5.07 o 
   5   5   5      154.44      150.20      3.30 o 
   6   5   5       65.12       68.29      3.65 o 
   7   5   5      119.07      133.48     10.12 o 
   8   5   5       74.52       63.32      8.22 o 
   9   5   5       96.94       78.42     23.34 o 
  10   5   5        2.42        1.09      5.48 o 
  11   5   5       52.29       41.18      9.34 o 
   1   6   5      759.99      826.30      9.60 o 
   2   6   5      946.60      955.70     11.72 o 
   3   6   5      777.18      770.02     13.04 o 
   4   6   5      462.20      472.78     11.43 o 
   5   6   5      494.30      515.48     10.08 o 
   6   6   5      438.58      469.97      8.58 o 
   7   6   5      309.17      320.25     10.17 o 
   8   6   5       14.96       14.42      4.14 o 
   9   6   5       32.45       24.14      9.00 o 
  10   6   5       92.24       78.16     16.16 o 
   0   7   5     4998.46     5343.05    157.33 o 
   1   7   5      607.50      733.52      9.44 o 
   2   7   5       34.55       27.23      2.45 o 
   3   7   5      767.20      766.89     12.84 o 
   4   7   5      355.45      346.01      7.16 o 
   5   7   5      152.94      148.53      3.21 o 
   6   7   5      496.92      500.04      9.76 o 
   7   7   5       96.75       96.33      5.14 o 
   8   7   5      437.30      452.44     10.82 o 
   9   7   5        2.17        6.68      3.30 o 
  10   7   5       14.93       20.61      5.84 o 
   1   8   5       32.64       33.75      2.57 o 
   2   8   5      631.91      618.28     14.16 o 
   3   8   5      489.53      489.87      8.81 o 
   4   8   5      791.69      807.58     13.65 o 
   5   8   5      249.94      227.85      9.36 o 
   6   8   5       21.24       14.64      3.25 o 
   7   8   5        9.32        2.98      5.25 o 
   8   8   5       38.97       35.75      7.46 o 
   9   8   5       48.09       56.63      8.01 o 
  10   8   5       12.94        5.84      4.62 o 
   0   9   5      631.76      723.58     15.69 o 
   1   9   5      199.28      191.22      2.53 o 
   2   9   5      427.05      416.98      7.24 o 
   3   9   5      628.62      646.66     15.40 o 
   4   9   5      316.43      335.82     12.61 o 
   5   9   5      472.22      478.05      7.97 o 
   6   9   5      658.79      672.86     14.14 o 
   7   9   5      247.67      254.88      6.77 o 
   8   9   5       55.48       50.32      8.26 o 
   9   9   5        4.24        8.42      3.71 o 
  10   9   5       26.66       16.71      5.73 o 
   1  10   5      143.34      153.69      5.08 o 
   2  10   5      203.07      196.70      4.51 o 
   3  10   5      384.59      418.37     12.13 o 
   4  10   5      138.11      137.42      6.06 o 
   5  10   5      133.17      133.02      5.88 o 
   6  10   5      173.65      175.92      6.93 o 
   7  10   5       14.24       13.43      2.85 o 
   8  10   5      143.58      149.38      9.62 o 
   9  10   5       41.47       31.00      7.73 o 
  10  10   5        6.54        8.92      4.97 o 
   0  11   5      483.11      478.55     10.76 o 
   1  11   5       56.99       57.79      2.76 o 
   2  11   5      271.40      275.55      5.52 o 
   3  11   5      225.34      215.23     11.81 o 
   4  11   5      216.33      202.79      6.99 o 
   5  11   5      710.03      764.37     15.85 o 
   6  11   5      656.80      675.65     19.72 o 
   7  11   5        6.80       13.98      2.96 o 
   8  11   5        4.16        4.89      3.22 o 
   9  11   5      109.70      102.80     27.77 o 
   1  12   5       39.09       46.68      3.20 o 
   2  12   5      224.09      212.86      5.81 o 
   3  12   5       15.45       17.70      3.00 o 
   4  12   5      479.15      460.63     20.47 o 
   5  12   5      443.58      483.74     12.31 o 
   6  12   5      484.53      508.20     10.73 o 
   7  12   5      162.57      157.67      8.32 o 
   8  12   5       41.17       32.72      6.07 o 
   9  12   5       18.28       13.00      5.10 o 
   0  13   5      121.53      135.10     21.15 o 
   1  13   5      622.71      633.30     15.72 o 
   2  13   5       63.56       57.29      5.58 o 
   3  13   5      273.04      268.31      9.83 o 
   4  13   5      179.55      194.16      9.75 o 
   5  13   5     1153.22     1292.44     32.87 o 
   6  13   5      141.66      152.96     10.88 o 
   7  13   5      221.13      231.70      8.52 o 
   8  13   5       57.32       49.08      8.62 o 
   9  13   5       68.43       70.22     16.90 o 
   1  14   5      382.33      375.70     12.89 o 
   2  14   5       12.66       21.03      3.34 o 
   3  14   5      950.37      948.63     18.47 o 
   4  14   5       15.12       10.92      3.41 o 
   5  14   5      472.67      497.07     15.48 o 
   6  14   5      497.04      508.43     21.12 o 
   7  14   5      219.48      228.55      7.72 o 
   8  14   5       46.97       24.35      7.92 o 
   0  15   5      274.62      302.69     12.13 o 
   1  15   5      420.05      434.49     12.62 o 
   2  15   5      227.31      220.37      8.45 o 
   3  15   5      667.97      731.49     17.34 o 
   4  15   5      131.93      128.81     13.93 o 
   5  15   5       10.50        5.87      3.73 o 
   6  15   5      153.80      171.23     10.24 o 
   7  15   5       59.00       61.32      9.44 o 
   8  15   5       51.58       51.06      8.79 o 
   1  16   5        7.50       10.74      3.56 o 
   2  16   5      238.37      253.33      8.64 o 
   3  16   5      114.58      110.66     12.06 o 
   4  16   5      368.91      383.56     12.77 o 
   5  16   5       68.98       65.28     11.43 o 
   6  16   5       66.54       57.31     12.21 o 
   7  16   5        2.64        1.64      3.40 o 
   8  16   5        0.76        7.23      2.94 o 
   0  17   5      248.23      238.25      9.43 o 
   1  17   5      283.81      273.81      7.56 o 
   2  17   5       21.02       23.29      3.30 o 
   3  17   5        5.60        5.05      2.01 o 
   4  17   5      207.90      204.85      9.47 o 
   5  17   5       32.93       29.06      4.89 o 
   6  17   5       62.32       54.82      9.12 o 
   7  17   5       39.21       27.93      5.24 o 
   1  18   5       79.00       76.04      6.93 o 
   2  18   5        9.91       11.97      3.24 o 
   3  18   5      154.04      161.40     13.59 o 
   4  18   5      206.25      229.13     12.35 o 
   5  18   5       16.42       14.99      4.36 o 
   6  18   5       45.92       55.14      8.92 o 
   7  18   5        9.28       10.84      4.44 o 
   0  19   5       88.40      102.33      5.77 o 
   1  19   5       39.71       45.44      7.65 o 
   2  19   5      175.44      179.60     15.84 o 
   3  19   5       69.68       60.81     10.40 o 
   4  19   5        3.02        2.19      4.18 o 
   5  19   5       37.55       41.87      8.40 o 
   6  19   5       20.65       18.29      4.96 o 
   1  20   5       90.28       95.69      5.75 o 
   2  20   5        5.63        6.74      4.45 o 
   3  20   5      139.83      142.76      8.42 o 
   4  20   5        2.49        3.78      2.88 o 
   5  20   5       10.01        9.20      3.24 o 
   0  21   5       41.54       47.53     14.27 o 
   1  21   5       12.60        9.39      4.68 o 
   2  21   5       33.99       22.54      8.31 o 
   3  21   5       46.93       38.97      9.09 o 
   4  21   5       16.97       13.91      3.99 o 
   1  22   5       46.77       45.77     11.51 o 
   2  22   5       63.19       54.76     13.21 o 
   3  22   5       50.56       38.02      9.99 o 
   0   0   6     4363.35     4011.73    100.41 o 
   2   0   6     2695.59     2866.78     66.68 o 
   4   0   6      604.81      628.45     16.28 o 
   6   0   6       46.69       58.76     22.71 o 
   8   0   6       66.75       61.90     14.91 o 
  10   0   6        8.34       10.55      5.83 o 
   1   1   6       47.59       54.28      2.02 o 
   2   1   6      215.71      209.46      5.70 o 
   3   1   6      376.15      344.23      5.04 o 
   4   1   6      198.58      169.02      7.45 o 
   5   1   6      150.86      174.56      5.18 o 
   6   1   6      471.42      464.99     18.52 o 
   7   1   6       48.98       61.44     11.66 o 
   8   1   6       94.70       57.15     10.66 o 
   9   1   6      126.03      145.22      8.92 o 
  10   1   6       46.65       47.57      8.41 o 
  11   1   6       41.41       36.41      7.47 o 
   0   2   6     1503.94     1583.71     19.31 o 
   1   2   6     2958.26     2861.25     35.97 o 
   2   2   6      255.79      270.10      5.41 o 
   3   2   6      535.71      595.41      8.44 o 
   4   2   6      159.19      164.06      3.45 o 
   5   2   6       19.54       30.50      2.97 o 
   6   2   6      147.60      150.16      5.30 o 
   7   2   6       71.95       68.29     13.50 o 
   8   2   6      239.06      263.98     11.09 o 
   9   2   6       76.70       65.85     15.40 o 
  10   2   6       38.61       42.15      6.57 o 
   1   3   6     1184.63     1258.49     12.55 o 
   2   3   6     1593.62     1671.23     21.32 o 
   3   3   6      856.58      989.25     14.55 o 
   4   3   6      842.74      804.83     12.72 o 
   5   3   6      304.22      287.21      3.29 o 
   6   3   6       89.09      105.11     12.31 o 
   7   3   6      319.05      334.87      7.71 o 
   8   3   6       15.84       14.84      7.89 o 
   9   3   6       16.71       15.93      5.54 o 
  10   3   6       63.28       58.37      7.65 o 
   0   4   6     3550.15     3750.21     56.26 o 
   1   4   6      846.08      990.98     11.62 o 
   2   4   6      185.90      191.36      7.14 o 
   3   4   6      208.48      197.19      4.65 o 
   4   4   6       18.20       12.27      2.34 o 
   5   4   6      606.38      616.38     10.13 o 
   6   4   6      525.25      529.33      8.75 o 
   7   4   6       34.53       33.20      5.15 o 
   8   4   6      296.51      287.12     11.89 o 
   9   4   6       53.72       34.97     10.13 o 
  10   4   6       92.36       87.05     19.08 o 
   1   5   6      411.44      419.58      5.97 o 
   2   5   6     1428.38     1448.31     28.86 o 
   3   5   6      153.90      156.92      4.04 o 
   4   5   6      392.57      392.36     10.80 o 
   5   5   6       82.94       72.20      2.44 o 
   6   5   6      199.08      204.42      4.89 o 
   7   5   6      223.97      223.00      4.76 o 
   8   5   6       65.70       52.58     10.47 o 
   9   5   6      105.91       98.31     18.53 o 
  10   5   6       14.93        8.94      5.45 o 
   0   6   6     1199.06     1052.10     17.07 o 
   1   6   6      285.10      295.89      9.33 o 
   2   6   6      125.49       97.59      3.27 o 
   3   6   6      178.17      182.34      6.17 o 
   4   6   6       93.51       78.51      3.64 o 
   5   6   6      191.61      170.93      5.83 o 
   6   6   6       34.72       27.06      4.38 o 
   7   6   6        8.20        4.35      3.51 o 
   8   6   6      116.98      113.35     19.02 o 
   9   6   6       66.19       68.89     14.15 o 
  10   6   6      130.94      145.63     14.00 o 
   1   7   6      224.63      221.13      9.35 o 
   2   7   6      147.84      166.71      3.24 o 
   3   7   6      710.30      752.87     11.36 o 
   4   7   6       11.46       10.45      2.51 o 
   5   7   6      164.72      159.75      7.69 o 
   6   7   6      198.62      206.84      5.42 o 
   7   7   6       23.91       23.01      4.82 o 
   8   7   6       25.32       26.55      6.58 o 
   9   7   6       16.62        8.84      5.45 o 
  10   7   6       39.07       32.75      9.70 o 
   0   8   6      256.71      234.08      5.68 o 
   1   8   6      136.22      166.06      4.20 o 
   2   8   6      103.50      103.71      2.83 o 
   3   8   6       44.36       43.34      2.95 o 
   4   8   6       41.04       37.32      2.64 o 
   5   8   6      973.48     1059.93     17.48 o 
   6   8   6       71.44       72.83     10.92 o 
   7   8   6        1.66        4.50      1.82 o 
   8   8   6      106.33      115.01      7.48 o 
   9   8   6       24.74       21.43      7.28 o 
  10   8   6       17.32       13.58      8.52 o 
   1   9   6       28.62       26.10      2.98 o 
   2   9   6      391.33      405.62      6.65 o 
   3   9   6      265.35      261.70     16.83 o 
   4   9   6      109.16      104.93      3.33 o 
   5   9   6     1224.47     1250.14     20.94 o 
   6   9   6      289.79      269.62      8.50 o 
   7   9   6      187.29      197.32     12.51 o 
   8   9   6        9.24       10.71      3.24 o 
   9   9   6       57.36       55.67     13.13 o 
  10   9   6        9.97        4.78      3.83 o 
   0  10   6       66.05       63.92      3.76 o 
   1  10   6       29.52       30.76      3.71 o 
   2  10   6      138.58      139.10      3.28 o 
   3  10   6      109.93      115.69     12.36 o 
   4  10   6     1401.57     1417.53     26.31 o 
   5  10   6      969.41     1060.04     24.97 o 
   6  10   6     1098.13     1211.11     30.79 o 
   7  10   6      197.17      214.30     15.43 o 
   8  10   6       14.51       19.83      5.34 o 
   9  10   6       22.95       22.27      7.75 o 
   1  11   6       50.28       57.40      3.70 o 
   2  11   6       83.31       88.15      4.40 o 
   3  11   6      194.08      192.04      9.52 o 
   4  11   6     2310.97     2515.50     47.98 o 
   5  11   6      335.70      320.92     11.22 o 
   6  11   6      248.69      237.44     13.47 o 
   7  11   6       52.50       42.60      8.54 o 
   8  11   6       66.97       50.25     10.53 o 
   9  11   6        0.25        4.97      7.72 o 
   0  12   6      353.70      342.82     12.93 o 
   1  12   6      350.12      296.72      6.78 o 
   2  12   6      230.98      222.27      7.22 o 
   3  12   6       72.23       76.26     10.94 o 
   4  12   6     1538.07     1629.64     31.73 o 
   5  12   6      143.87      147.15      6.17 o 
   6  12   6      395.38      411.67     18.45 o 
   7  12   6      151.98      167.78     12.72 o 
   8  12   6       82.52       83.94      8.17 o 
   9  12   6       40.67       31.13     11.20 o 
   1  13   6      251.94      235.98     11.08 o 
   2  13   6      172.79      161.77      3.13 o 
   3  13   6      168.95      170.93      6.14 o 
   4  13   6      136.74      148.19      7.85 o 
   5  13   6      380.82      424.10     14.50 o 
   6  13   6       32.42       33.90      5.93 o 
   7  13   6      144.01      130.30      7.92 o 
   8  13   6       24.18       27.40      6.49 o 
   0  14   6      151.88      156.44      9.89 o 
   1  14   6      274.17      285.30      8.21 o 
   2  14   6      419.22      430.09     10.85 o 
   3  14   6      326.47      372.70     15.74 o 
   4  14   6      174.87      211.79     19.77 o 
   5  14   6      144.73      158.60     10.99 o 
   6  14   6       47.92       42.13      7.17 o 
   7  14   6       97.83       93.85     10.22 o 
   8  14   6       17.70       17.05      6.26 o 
   1  15   6       65.07       77.20      7.86 o 
   2  15   6      256.60      248.65      7.38 o 
   3  15   6       54.53       47.65     10.84 o 
   4  15   6      333.19      367.45     16.21 o 
   5  15   6       33.57       38.69      9.68 o 
   6  15   6       16.83       14.26      6.91 o 
   7  15   6       10.94       18.10      4.54 o 
   8  15   6       14.96       20.13      6.13 o 
   0  16   6      138.40      131.41      5.31 o 
   1  16   6       60.66       53.29      8.65 o 
   2  16   6      312.18      316.82      9.65 o 
   3  16   6        1.03        2.79      4.14 o 
   4  16   6       32.02       23.30      5.10 o 
   5  16   6       14.96       16.44      4.48 o 
   6  16   6      113.42      124.84     15.02 o 
   7  16   6       27.04       25.87      8.90 o 
   1  17   6      300.51      325.36      7.21 o 
   2  17   6       15.70       18.03      4.54 o 
   3  17   6      100.38      111.05     11.37 o 
   4  17   6       14.58        8.87      3.29 o 
   5  17   6        7.75       11.54      4.39 o 
   6  17   6       14.97       19.16      4.82 o 
   7  17   6       11.52        8.93      3.87 o 
   0  18   6      145.70      147.47     12.53 o 
   1  18   6       29.19       24.40      6.41 o 
   2  18   6       74.88       63.36     13.52 o 
   3  18   6       32.44       32.05      7.02 o 
   4  18   6        8.09        5.48      2.21 o 
   5  18   6       16.35       20.81      5.56 o 
   6  18   6        0.50       -4.75      6.74 o 
   1  19   6       20.81        7.19      5.90 o 
   2  19   6       70.64       65.87     10.79 o 
   3  19   6       64.42       56.41     12.26 o 
   4  19   6       19.32       21.38      5.56 o 
   5  19   6       42.88       31.95      8.81 o 
   0  20   6       96.05       96.47     21.61 o 
   1  20   6       20.07       18.82      4.90 o 
   2  20   6       15.53       13.02      9.61 o 
   3  20   6       56.15       47.19      9.80 o 
   4  20   6       26.94       31.14      6.92 o 
   1  21   6       54.92       49.22     13.55 o 
   2  21   6        4.68        6.19      4.68 o 
   3  21   6       53.79       42.17     10.25 o 
   0  22   6       58.76       74.82     28.09 o 
   1  22   6       13.43       12.04      5.01 o 
   2   0   7      590.20      565.56     11.45 o 
   4   0   7      516.20      525.61     12.23 o 
   6   0   7      370.10      334.25     30.38 o 
   8   0   7      116.45      111.30     46.99 o 
  10   0   7      134.53      176.95     17.32 o 
   0   1   7     1592.11     1569.81     37.50 o 
   1   1   7      275.35      291.74      8.09 o 
   2   1   7      784.22      793.49     12.06 o 
   3   1   7      107.96      125.23      4.88 o 
   4   1   7       27.00       31.61      3.78 o 
   5   1   7       61.66       59.39      3.37 o 
   6   1   7      112.51      130.34     26.66 o 
   7   1   7      154.56      136.38     33.65 o 
   8   1   7      148.90      100.40     21.37 o 
   9   1   7       62.35       55.47     11.69 o 
  10   1   7       13.36       10.63      6.72 o 
   1   2   7     1706.78     1775.22     25.71 o 
   2   2   7       58.86       54.01      2.37 o 
   3   2   7      227.37      247.00      5.28 o 
   4   2   7       43.29       36.51      4.96 o 
   5   2   7       63.33       67.67      3.04 o 
   6   2   7       13.66       13.63      3.82 o 
   7   2   7      363.82      361.23     16.85 o 
   8   2   7      111.37       92.90     13.78 o 
   9   2   7       18.57       15.99      6.28 o 
  10   2   7       91.63       90.47     10.19 o 
   0   3   7      218.32      209.36      7.77 o 
   1   3   7       86.13       66.34      3.48 o 
   2   3   7      300.99      304.76      5.22 o 
   3   3   7      102.88       98.69      5.17 o 
   4   3   7       12.06       20.30      3.23 o 
   5   3   7      182.14      182.40      5.38 o 
   6   3   7       55.11       57.21      7.23 o 
   7   3   7      308.86      337.27     17.44 o 
   8   3   7      132.01      119.33     24.13 o 
   9   3   7      105.73       97.07     18.00 o 
  10   3   7      152.65      134.99     22.09 o 
   1   4   7     1203.21     1303.70     22.95 o 
   2   4   7      521.35      566.52      9.41 o 
   3   4   7      206.21      215.08      4.75 o 
   4   4   7        2.24        3.51      3.12 o 
   5   4   7       65.36       59.09      4.25 o 
   6   4   7       24.43       15.62      3.53 o 
   7   4   7      457.35      463.22     14.02 o 
   8   4   7      146.40      164.22     21.70 o 
   9   4   7      109.85       96.63     18.21 o 
  10   4   7       14.45        5.31      4.46 o 
   0   5   7      982.27      938.63     16.01 o 
   1   5   7       89.67       70.99      3.97 o 
   2   5   7      465.49      531.37      9.84 o 
   3   5   7       66.45       54.40      3.93 o 
   4   5   7      345.32      329.80      6.48 o 
   5   5   7      222.99      236.90      5.20 o 
   6   5   7       45.92       52.22      4.12 o 
   7   5   7        4.95        7.15      3.63 o 
   8   5   7      214.40      234.04     16.61 o 
   9   5   7       39.21       26.30      8.65 o 
  10   5   7       20.44       30.64      7.87 o 
   1   6   7       42.67       42.31      3.40 o 
   2   6   7       14.43       13.20      2.40 o 
   3   6   7      100.38      103.75      2.95 o 
   4   6   7      520.54      540.68      9.53 o 
   5   6   7      406.59      417.33      8.77 o 
   6   6   7      241.18      249.39     13.84 o 
   7   6   7       12.88        8.53      2.98 o 
   8   6   7      101.31      106.66     17.11 o 
   9   6   7       18.86       16.92      8.33 o 
  10   6   7        7.24        6.43      6.34 o 
   0   7   7     1049.93     1026.94     27.49 o 
   1   7   7       95.89      100.42      3.07 o 
   2   7   7      155.34      161.00      4.69 o 
   3   7   7       84.60       78.94      4.30 o 
   4   7   7       60.24       59.75      3.19 o 
   5   7   7      692.55      670.19     16.32 o 
   6   7   7      189.75      201.28     10.70 o 
   7   7   7      194.54      197.76     11.66 o 
   8   7   7      158.80      164.84      9.63 o 
   9   7   7       51.22       37.01      8.29 o 
  10   7   7       10.08       10.01      5.01 o 
   1   8   7      178.95      174.53      3.14 o 
   2   8   7        0.14        0.99      1.81 o 
   3   8   7      295.96      319.07      5.53 o 
   4   8   7      283.70      286.06      8.81 o 
   5   8   7      371.33      397.50     16.23 o 
   6   8   7      173.90      169.45     15.95 o 
   7   8   7       66.64       60.21      9.58 o 
   8   8   7       43.45       39.17      9.02 o 
   9   8   7        9.48        9.13      7.29 o 
   0   9   7       55.65       57.12      4.79 o 
   1   9   7       15.03       13.25      1.95 o 
   2   9   7       35.11       30.31      3.36 o 
   3   9   7       23.99       21.12      3.40 o 
   4   9   7      363.26      361.59      8.14 o 
   5   9   7     1348.41     1309.24     29.94 o 
   6   9   7       63.72       57.28      8.15 o 
   7   9   7       26.06       30.83      6.25 o 
   8   9   7       52.76       48.33     12.70 o 
   9   9   7       17.21       17.96     18.16 o 
   1  10   7       57.61       58.59      2.00 o 
   2  10   7       84.73       91.88      3.97 o 
   3  10   7      260.72      272.21      6.35 o 
   4  10   7      491.60      457.69     13.13 o 
   5  10   7      153.86      134.70     10.06 o 
   6  10   7       94.30      116.16     10.51 o 
   7  10   7       89.53       86.13     15.53 o 
   8  10   7       21.35       18.06      5.52 o 
   9  10   7        6.15       13.68      4.10 o 
   0  11   7      179.38      197.75      9.36 o 
   1  11   7      232.68      238.07      5.29 o 
   2  11   7      385.65      379.24     12.84 o 
   3  11   7      424.76      403.56     12.11 o 
   4  11   7     1563.88     1625.14     21.81 o 
   5  11   7       85.79       83.85      7.55 o 
   6  11   7      848.56      861.14     26.41 o 
   7  11   7        0.01        0.50      2.95 o 
   8  11   7       67.32       47.97     12.23 o 
   9  11   7       13.84        2.77      5.02 o 
   1  12   7      251.97      257.75      6.49 o 
   2  12   7      592.98      622.13     11.24 o 
   3  12   7      590.62      600.28     17.02 o 
   4  12   7      543.74      555.87     20.18 o 
   5  12   7       69.09       73.25     12.32 o 
   6  12   7      365.59      340.89     27.13 o 
   7  12   7       13.87       10.68      3.46 o 
   8  12   7       36.24       28.74      9.52 o 
   0  13   7      666.00      681.89     23.19 o 
   1  13   7      178.10      196.88      4.78 o 
   2  13   7      129.86      134.49      5.55 o 
   3  13   7      104.17      105.74      7.22 o 
   4  13   7      170.54      160.14      7.06 o 
   5  13   7      303.12      325.86     16.98 o 
   6  13   7      295.94      296.00     15.43 o 
   7  13   7       25.70       15.57      5.62 o 
   8  13   7        8.61        9.68      4.71 o 
   1  14   7       27.52       35.24      5.67 o 
   2  14   7       49.16       46.90      5.04 o 
   3  14   7      406.06      418.89     11.08 o 
   4  14   7      310.24      300.13     12.59 o 
   5  14   7      282.08      256.80      8.50 o 
   6  14   7      133.54      129.46     11.30 o 
   7  14   7       14.62       11.32      3.74 o 
   8  14   7       25.34       27.79     13.93 o 
   0  15   7      202.49      203.61      8.88 o 
   1  15   7        6.52        3.05      2.13 o 
   2  15   7       18.92       12.63      5.42 o 
   3  15   7       49.00       58.00      7.89 o 
   4  15   7       93.09       79.07     13.93 o 
   5  15   7      156.97      166.28     16.11 o 
   6  15   7       41.84       36.56     12.05 o 
   7  15   7       91.79       88.46     18.10 o 
   1  16   7      162.77      160.68      5.09 o 
   2  16   7       35.57       34.10      7.65 o 
   3  16   7       62.80       67.36     11.44 o 
   4  16   7       98.89      106.39      7.30 o 
   5  16   7       14.18        8.70      6.85 o 
   6  16   7       29.17       25.13      7.24 o 
   7  16   7       12.87        8.74      3.97 o 
   0  17   7        4.25        7.46      7.11 o 
   1  17   7       24.74       24.99      4.81 o 
   2  17   7      139.15      128.45      6.31 o 
   3  17   7        4.93        5.71      3.06 o 
   4  17   7      207.06      218.93      8.94 o 
   5  17   7        1.11        2.65      3.56 o 
   6  17   7       13.14       19.92      5.52 o 
   1  18   7       54.79       43.60      8.68 o 
   2  18   7       47.50       42.32      7.94 o 
   3  18   7       27.09       30.32      7.46 o 
   4  18   7        1.21        2.25      3.75 o 
   5  18   7       13.84        8.95      3.92 o 
   0  19   7      169.48      153.70     55.13 o 
   1  19   7        4.76        4.98      3.23 o 
   2  19   7       22.58       16.38      7.03 o 
   3  19   7       31.26       25.20      8.04 o 
   4  19   7       12.55        6.83      3.64 o 
   5  19   7       21.13       23.97      5.43 o 
   1  20   7       25.41       25.03      8.07 o 
   2  20   7       69.97       74.21     14.92 o 
   3  20   7        4.23       -4.08      5.00 o 
   0  21   7       22.91       28.31     16.00 o 
   1  21   7       34.74       25.38     11.20 o 
   2  21   7       74.45       92.99     11.76 o 
   0   0   8       17.22       15.61      5.67 o 
   2   0   8     1380.93     1349.99     34.14 o 
   4   0   8       90.07      109.68      8.08 o 
   6   0   8      417.21      469.31     29.78 o 
   8   0   8      450.53      479.39     23.75 o 
  10   0   8       25.60       28.60      9.65 o 
   1   1   8      537.97      542.74     12.51 o 
   2   1   8       78.93       78.28      4.28 o 
   3   1   8      502.62      471.63     10.23 o 
   4   1   8      236.35      245.98      9.64 o 
   5   1   8       69.11       60.82     14.48 o 
   6   1   8      141.88      127.46     31.32 o 
   7   1   8       10.56       10.68     10.56 o 
   8   1   8        4.74        9.13      7.06 o 
   9   1   8       63.15       50.41     12.83 o 
  10   1   8       31.58       30.89      6.52 o 
   0   2   8      466.83      484.66     14.36 o 
   1   2   8       55.48       49.22      7.10 o 
   2   2   8      165.69      186.61      4.14 o 
   3   2   8     1054.24     1093.93     17.70 o 
   4   2   8      104.87      111.90      9.34 o 
   5   2   8       97.08      105.73     11.22 o 
   6   2   8        7.25       23.12     11.18 o 
   7   2   8      155.67      166.03     18.27 o 
   8   2   8       40.62       41.53      8.27 o 
   9   2   8       27.76       23.02      8.56 o 
  10   2   8       28.22       22.16      3.88 o 
   1   3   8      442.70      420.39     17.74 o 
   2   3   8      703.39      692.42     13.32 o 
   3   3   8      237.42      226.39      4.78 o 
   4   3   8       17.36       13.69      3.76 o 
   5   3   8       36.06       32.57      3.36 o 
   6   3   8      474.10      478.93     19.93 o 
   7   3   8      125.30      131.16     36.34 o 
   8   3   8       95.28       82.68     16.38 o 
   9   3   8       41.24       53.90     12.99 o 
  10   3   8       22.66       16.37      7.62 o 
   0   4   8      406.06      379.46     20.01 o 
   1   4   8      373.98      368.29     12.45 o 
   2   4   8      536.02      514.10     12.57 o 
   3   4   8       86.59       92.58      4.16 o 
   4   4   8      242.79      245.47      8.51 o 
   5   4   8        4.89        5.70      2.46 o 
   6   4   8       22.04       12.85      4.63 o 
   7   4   8        7.62       12.25      7.86 o 
   8   4   8      124.51      129.87     27.31 o 
   9   4   8       58.95       51.65     14.53 o 
  10   4   8       35.11       26.94      7.34 o 
   1   5   8      205.86      226.14     10.34 o 
   2   5   8      115.13      106.36      3.27 o 
   3   5   8      158.04      150.85      4.71 o 
   4   5   8      314.06      304.83      6.48 o 
   5   5   8       38.97       46.99      7.42 o 
   6   5   8       50.12       49.78      6.50 o 
   7   5   8      126.10       94.94     23.09 o 
   8   5   8      206.15      207.23      9.60 o 
   9   5   8       60.85       59.86     16.14 o 
   0   6   8      172.22      137.66      7.65 o 
   1   6   8       19.23       26.07      4.48 o 
   2   6   8      832.43      915.80     15.43 o 
   3   6   8      457.96      482.00     11.84 o 
   4   6   8      637.52      662.91     12.03 o 
   5   6   8      634.01      584.39     16.58 o 
   6   6   8      594.46      633.45     16.62 o 
   7   6   8       43.77       41.66     10.81 o 
   8   6   8       89.08       87.37     18.14 o 
   9   6   8        3.98        2.39      5.56 o 
   1   7   8      235.45      229.61      7.39 o 
   2   7   8      504.67      536.37     10.09 o 
   3   7   8      369.40      353.65      9.51 o 
   4   7   8      379.77      375.28      7.19 o 
   5   7   8      268.80      291.28      9.30 o 
   6   7   8      187.76      178.52     11.15 o 
   7   7   8       76.44       55.82     14.68 o 
   8   7   8       16.80       21.48      6.37 o 
   9   7   8        3.81        4.10      4.45 o 
   0   8   8       10.80        9.40      3.17 o 
   1   8   8       90.09      101.48      2.66 o 
   2   8   8       70.43       67.54      3.70 o 
   3   8   8        1.34        2.16      1.62 o 
   4   8   8      278.46      281.04     12.71 o 
   5   8   8      406.65      396.86     23.54 o 
   6   8   8      300.71      290.64     12.80 o 
   7   8   8       18.90       21.45      7.26 o 
   8   8   8       42.50       33.95      7.39 o 
   9   8   8       31.67       26.79      8.82 o 
   1   9   8      205.28      211.28      4.79 o 
   2   9   8      193.05      195.66      3.11 o 
   3   9   8      331.14      330.57      5.90 o 
   4   9   8       61.47       65.66     10.14 o 
   5   9   8       22.22       12.78      4.68 o 
   6   9   8       27.54       29.87      6.65 o 
   7   9   8       42.77       38.63     10.74 o 
   8   9   8       34.71       36.79      7.81 o 
   9   9   8        5.20       13.29      4.46 o 
   0  10   8      328.93      353.60     13.16 o 
   1  10   8      260.87      245.94     10.07 o 
   2  10   8       84.54       88.69      5.81 o 
   3  10   8       24.81       16.89      2.03 o 
   4  10   8      407.37      427.44     11.96 o 
   5  10   8      466.69      499.14     13.47 o 
   6  10   8      264.76      281.42     13.96 o 
   7  10   8       39.46       43.92     11.40 o 
   8  10   8       12.00       15.86      5.93 o 
   1  11   8       21.83       18.77      3.05 o 
   2  11   8      173.60      170.05      4.27 o 
   3  11   8       28.86       27.82      7.10 o 
   4  11   8      107.42       95.28      6.02 o 
   5  11   8      132.46      121.56      6.29 o 
   6  11   8       40.59       50.72      8.18 o 
   7  11   8       20.73       18.85      6.94 o 
   8  11   8        8.09        5.90      4.30 o 
   0  12   8       69.14       73.06      3.94 o 
   1  12   8      258.07      259.49      4.79 o 
   2  12   8      328.95      341.50     11.48 o 
   3  12   8       92.52       81.48     15.49 o 
   4  12   8      108.05       99.49      7.06 o 
   5  12   8       98.96       90.82     14.30 o 
   6  12   8      115.63      115.92     21.73 o 
   7  12   8        3.74        1.70      4.59 o 
   8  12   8      303.67      362.38     15.10 o 
   1  13   8       11.31        6.62      2.79 o 
   2  13   8      278.01      276.35      7.66 o 
   3  13   8      169.81      185.03      8.38 o 
   4  13   8      303.82      326.88     12.62 o 
   5  13   8      229.01      246.95     27.59 o 
   6  13   8       44.70       43.87     10.33 o 
   7  13   8       39.40       17.91     16.41 o 
   0  14   8       22.55       19.93      4.67 o 
   1  14   8       54.97       43.47      7.51 o 
   2  14   8       43.62       34.28      7.99 o 
   3  14   8      116.07       98.96     20.50 o 
   4  14   8      177.40      192.94      8.65 o 
   5  14   8      307.17      318.24     14.50 o 
   6  14   8      278.43      278.74     25.36 o 
   7  14   8      158.39      157.26     25.68 o 
   1  15   8      111.82      114.96      6.85 o 
   2  15   8       64.04       42.57      9.85 o 
   3  15   8       38.04       40.00      7.43 o 
   4  15   8      225.98      254.95      7.70 o 
   5  15   8      226.33      234.32     15.14 o 
   6  15   8      110.61      110.22      7.70 o 
   7  15   8        6.51       10.45      8.36 o 
   0  16   8       79.17       69.14     14.85 o 
   1  16   8       25.69       18.25      3.97 o 
   2  16   8       21.50       17.52      5.01 o 
   3  16   8        8.05       10.15      2.73 o 
   4  16   8       67.06       42.66      9.96 o 
   5  16   8      111.76      121.98      8.74 o 
   6  16   8       11.81        5.35      2.06 o 
   1  17   8      122.29      124.05      6.35 o 
   2  17   8       13.37       11.86      3.99 o 
   3  17   8       48.12       43.53      8.42 o 
   4  17   8       10.31        9.81      3.94 o 
   5  17   8       10.67       11.12      3.55 o 
   0  18   8       28.37       29.74     13.76 o 
   1  18   8        7.52        5.21      2.71 o 
   2  18   8       17.59       12.65      4.22 o 
   3  18   8       51.86       48.77      8.34 o 
   4  18   8       34.66       30.96      9.30 o 
   1  19   8        9.14        8.78      3.54 o 
   2  19   8       75.57       88.87     11.47 o 
   3  19   8       34.21       35.62      7.58 o 
   0  20   8       17.59       24.66     16.38 o 
   1  20   8       17.60       11.42      6.40 o 
   2  20   8       42.28       48.85      9.70 o 
   2   0   9      904.94      950.51     31.84 o 
   4   0   9      291.35      289.36     17.54 o 
   6   0   9      222.53      156.01     47.99 o 
   8   0   9      147.21      111.88     38.25 o 
   0   1   9      585.77      569.61     19.00 o 
   1   1   9      503.56      519.56     12.44 o 
   2   1   9       55.75       63.01      7.04 o 
   3   1   9       24.06       19.16      4.76 o 
   4   1   9      242.38      238.05      8.39 o 
   5   1   9       32.56       36.53      8.93 o 
   6   1   9      189.67      153.14     31.26 o 
   7   1   9      597.19      587.40     27.40 o 
   8   1   9       12.67        6.11      7.91 o 
   9   1   9       34.82       35.41     11.04 o 
   1   2   9      572.14      536.64     19.89 o 
   2   2   9      112.90      103.25     10.81 o 
   3   2   9      300.93      305.80     11.37 o 
   4   2   9      207.44      189.53     15.43 o 
   5   2   9      298.26      324.98     22.03 o 
   6   2   9       97.05       74.75     22.47 o 
   7   2   9       13.05        5.68      9.01 o 
   8   2   9      189.06      187.96     49.94 o 
   9   2   9       63.76       57.40     12.93 o 
   0   3   9     1010.08      951.83     25.03 o 
   1   3   9       65.53       51.42      6.86 o 
   2   3   9      501.71      476.67     23.64 o 
   3   3   9       58.45       57.73      9.14 o 
   4   3   9      312.40      280.84     10.00 o 
   5   3   9       13.84       11.33      4.41 o 
   6   3   9      220.81      198.54     44.61 o 
   7   3   9       26.28       14.92     12.53 o 
   8   3   9       53.85       36.99      9.48 o 
   9   3   9       11.88        9.31      7.08 o 
   1   4   9       52.95       49.87      6.79 o 
   2   4   9      144.44      148.63      7.16 o 
   3   4   9       85.15       87.60      3.10 o 
   4   4   9      582.35      610.20     16.50 o 
   5   4   9      181.33      168.74     41.24 o 
   6   4   9      128.16      135.74     32.77 o 
   7   4   9      453.69      454.22     12.44 o 
   8   4   9       10.26       16.05      5.21 o 
   9   4   9       51.91       60.92     13.64 o 
   0   5   9      116.80      135.52     24.78 o 
   1   5   9       60.82       58.06      7.75 o 
   2   5   9      397.00      356.29      8.17 o 
   3   5   9      494.77      475.74     10.47 o 
   4   5   9      247.47      233.84      6.44 o 
   5   5   9       22.82       15.72      5.20 o 
   6   5   9      366.72      367.15     16.15 o 
   7   5   9      205.04      246.11     22.41 o 
   8   5   9        7.64        6.71      8.47 o 
   9   5   9       93.96       67.83     17.33 o 
   1   6   9       79.33       91.06     10.88 o 
   2   6   9       72.30       70.28      2.91 o 
   3   6   9      935.22      914.12     29.57 o 
   4   6   9      989.65      987.04     26.76 o 
   5   6   9       57.86       50.20      9.64 o 
   6   6   9      308.93      327.30     12.96 o 
   7   6   9      214.05      220.13      9.67 o 
   8   6   9       34.75       38.04     11.81 o 
   9   6   9       27.70       20.75      7.79 o 
   0   7   9       95.82       95.03     24.09 o 
   1   7   9      274.26      283.96      9.25 o 
   2   7   9       50.31       52.07      4.25 o 
   3   7   9      199.38      179.85      7.96 o 
   4   7   9      424.67      433.09     20.34 o 
   5   7   9      553.97      560.62     21.00 o 
   6   7   9       68.65       73.18     11.79 o 
   7   7   9        0.23        7.39      5.45 o 
   8   7   9       24.43       21.56      7.44 o 
   9   7   9       47.17       44.62     10.39 o 
   1   8   9       40.20       36.89      9.15 o 
   2   8   9       71.91       80.54      3.60 o 
   3   8   9      153.70      125.27      6.31 o 
   4   8   9      409.83      463.11     12.69 o 
   5   8   9        5.06        3.02      2.80 o 
   6   8   9       10.02        7.55      9.15 o 
   7   8   9        6.86        5.17      4.26 o 
   8   8   9        6.44       12.33      5.51 o 
   0   9   9      968.05      989.31     30.41 o 
   1   9   9      144.93      131.48      7.77 o 
   2   9   9      152.16      146.80      5.64 o 
   3   9   9       50.25       46.59      4.67 o 
   4   9   9       43.72       39.01      8.38 o 
   5   9   9      139.74      133.79     14.60 o 
   6   9   9       43.22       36.57      7.15 o 
   7   9   9       10.88        7.60      6.93 o 
   8   9   9       45.43       45.02      8.92 o 
   1  10   9      135.86      121.83      5.38 o 
   2  10   9      134.98      134.55      5.24 o 
   3  10   9      272.31      248.19     11.28 o 
   4  10   9       33.49       31.59      6.62 o 
   5  10   9       53.67       69.88      9.01 o 
   6  10   9        0.75        6.43      3.03 o 
   7  10   9       38.50       35.17     11.87 o 
   8  10   9       31.42       20.92      6.92 o 
   0  11   9      216.12      210.45      9.76 o 
   1  11   9        3.43        1.53      2.95 o 
   2  11   9      111.54      105.55      7.81 o 
   3  11   9        6.32        6.57      2.97 o 
   4  11   9       76.12       59.83      9.99 o 
   5  11   9       48.33       42.22     10.42 o 
   6  11   9       50.79       47.40     10.84 o 
   7  11   9       10.09       13.81      6.67 o 
   1  12   9      104.92      106.56      8.56 o 
   2  12   9      141.40      135.46      5.31 o 
   3  12   9      100.11       89.45      5.61 o 
   4  12   9       66.18       37.70      8.09 o 
   5  12   9       86.00       91.16     11.23 o 
   6  12   9      166.04      164.69     13.72 o 
   7  12   9       30.06       28.37      9.42 o 
   0  13   9     1517.58     1500.89     13.83 o 
   1  13   9      130.38      102.87      5.93 o 
   2  13   9        0.57        3.86      3.74 o 
   3  13   9       34.62       33.11      6.68 o 
   4  13   9       29.79       25.01      5.96 o 
   5  13   9       72.75       52.85     13.82 o 
   6  13   9        3.85        4.23      5.24 o 
   7  13   9      110.59      101.83     20.66 o 
   1  14   9      229.87      246.04     10.77 o 
   2  14   9        8.63       10.78      3.62 o 
   3  14   9      226.66      212.97      7.17 o 
   4  14   9        1.48        4.80      3.96 o 
   5  14   9       19.84       18.38      4.40 o 
   6  14   9       15.04       12.03      3.79 o 
   0  15   9      131.69      125.19      5.60 o 
   1  15   9        8.09        8.25      2.62 o 
   2  15   9      235.36      200.56     14.16 o 
   3  15   9       72.62       65.57     13.82 o 
   4  15   9      292.33      308.14     14.97 o 
   5  15   9      188.29      191.59     12.87 o 
   6  15   9      121.72      135.64     13.43 o 
   1  16   9      181.09      193.73     18.68 o 
   2  16   9       31.42       32.13      7.02 o 
   3  16   9       43.29       42.58     10.06 o 
   4  16   9       14.43       14.54      5.08 o 
   5  16   9       43.05       27.65      6.45 o 
   0  17   9       44.93       39.73     14.81 o 
   1  17   9        1.30        0.78      4.02 o 
   2  17   9        8.56       11.81      6.71 o 
   3  17   9       96.04      113.13     11.48 o 
   4  17   9       15.00        8.83      4.76 o 
   1  18   9        5.46        9.41      8.38 o 
   2  18   9        7.52        8.72      4.43 o 
   3  18   9        7.34        5.31      3.17 o 
   0  19   9       31.95       12.22     14.26 o 
   1  19   9       10.18        8.02      5.59 o 
   2  19   9        1.05        3.02      5.01 o 
   0   0  10      227.04      230.99     12.05 o 
   2   0  10      167.01      168.44     12.53 o 
   4   0  10      161.51      176.42      6.82 o 
   6   0  10      354.81      334.81     24.93 o 
   8   0  10       41.90       30.82     14.82 o 
   1   1  10      106.14      102.33     10.63 o 
   2   1  10      128.04      159.40      6.63 o 
   3   1  10      114.03      112.80      9.10 o 
   4   1  10      309.84      287.63     13.42 o 
   5   1  10       16.01       19.62      6.16 o 
   6   1  10      195.64      200.46     37.90 o 
   7   1  10        1.83        7.07      9.37 o 
   8   1  10       24.15        9.36      8.64 o 
   9   1  10       23.23       30.60     11.29 o 
   0   2  10     1522.93     1691.05     43.71 o 
   1   2  10      440.35      452.26     13.25 o 
   2   2  10      195.04      189.19     10.93 o 
   3   2  10       85.58       83.25      5.84 o 
   4   2  10       77.92       80.80      6.03 o 
   5   2  10       20.27       19.59      9.69 o 
   6   2  10      124.09      123.30     26.12 o 
   7   2  10      290.02      324.90     45.01 o 
   8   2  10      137.06      127.09     47.69 o 
   1   3  10       92.08      104.22     12.59 o 
   2   3  10     1116.89     1136.55     31.72 o 
   3   3  10     1099.50     1134.57     29.45 o 
   4   3  10      450.33      465.00     21.36 o 
   5   3  10      140.60      121.89     25.47 o 
   6   3  10      541.84      657.63     88.68 o 
   7   3  10      187.79      157.82     41.42 o 
   8   3  10       15.55       16.11      4.84 o 
   0   4  10      274.29      277.63     10.18 o 
   1   4  10      106.99       97.47     13.30 o 
   2   4  10      429.58      439.52     16.55 o 
   3   4  10      983.45      985.37     24.50 o 
   4   4  10      198.35      197.35     24.62 o 
   5   4  10      213.01      207.60     36.45 o 
   6   4  10      766.80      819.69     33.50 o 
   7   4  10      139.12      140.13     41.26 o 
   8   4  10      159.26      132.68     14.69 o 
   1   5  10      242.75      226.99      9.01 o 
   2   5  10      241.70      220.29     10.15 o 
   3   5  10       81.31       77.35      9.96 o 
   4   5  10      668.94      650.95     17.99 o 
   5   5  10        6.50        8.22      5.12 o 
   6   5  10       13.17       25.03      8.83 o 
   7   5  10       57.48       57.18     10.57 o 
   8   5  10       34.07       23.66      5.79 o 
   0   6  10      715.81      691.12     41.90 o 
   1   6  10      256.98      247.00     12.73 o 
   2   6  10      564.01      543.14     19.26 o 
   3   6  10       39.83       28.06      5.60 o 
   4   6  10        5.05        4.29      3.76 o 
   5   6  10       95.31       93.82     12.24 o 
   6   6  10        2.57        2.33      6.28 o 
   7   6  10       54.23       63.78     12.35 o 
   8   6  10       20.12       25.18      7.46 o 
   1   7  10       17.85       18.46      5.73 o 
   2   7  10      234.10      226.25     21.12 o 
   3   7  10       64.65       74.90     11.85 o 
   4   7  10       88.46       82.72      8.74 o 
   5   7  10       89.07       83.87     12.61 o 
   6   7  10       94.08       79.36     13.53 o 
   7   7  10      133.57      115.19     21.37 o 
   8   7  10       23.57       21.14      6.45 o 
   0   8  10       16.22       18.07      7.09 o 
   1   8  10       80.43       99.66     14.24 o 
   2   8  10       21.43       18.71      5.86 o 
   3   8  10       79.36       69.54     10.85 o 
   4   8  10      158.57      150.17      8.46 o 
   5   8  10      110.66      100.43      7.13 o 
   6   8  10       27.93       32.60      9.07 o 
   7   8  10        5.93        9.52      6.58 o 
   8   8  10        5.55        7.48      4.12 o 
   1   9  10       99.79       96.74      7.49 o 
   2   9  10       16.01       20.32      4.31 o 
   3   9  10       22.41       18.36      6.82 o 
   4   9  10       89.98       95.58     15.71 o 
   5   9  10        5.56        4.60      2.05 o 
   6   9  10       20.63       19.46      8.38 o 
   7   9  10       57.38       53.05     13.19 o 
   0  10  10      660.04      653.69     44.77 o 
   1  10  10      122.04      103.37      5.87 o 
   2  10  10       15.01       10.17      2.46 o 
   3  10  10       80.05       80.74      7.97 o 
   4  10  10      120.15      156.31     16.74 o 
   5  10  10       85.67       78.99     13.51 o 
   6  10  10       68.15       60.38     14.95 o 
   7  10  10       10.05       10.50      6.47 o 
   1  11  10      113.65      116.82      3.79 o 
   2  11  10       32.76       30.77      5.33 o 
   3  11  10       43.59       31.61      7.14 o 
   4  11  10        8.69       14.85      3.43 o 
   5  11  10       29.43       27.59      7.19 o 
   6  11  10        8.49       16.44      4.30 o 
   7  11  10        1.31        8.36      4.41 o 
   0  12  10      235.71      244.17     12.41 o 
   1  12  10      196.60      184.62      7.71 o 
   2  12  10      188.44      178.18     10.23 o 
   3  12  10        8.88        1.87      3.22 o 
   4  12  10       25.91       23.42      7.11 o 
   5  12  10       18.17       11.12      3.84 o 
   6  12  10       52.84       46.33     12.05 o 
   1  13  10        7.83        4.44      1.82 o 
   2  13  10       83.43       65.66     15.95 o 
   3  13  10       44.21       34.62      8.06 o 
   4  13  10      124.70      125.31     19.12 o 
   5  13  10        4.51        8.14      4.64 o 
   6  13  10        4.77        4.88      4.23 o 
   0  14  10       41.21       34.96     10.92 o 
   1  14  10       34.52       31.94      7.68 o 
   2  14  10       50.57       39.38      7.62 o 
   3  14  10       51.16       37.88      8.74 o 
   4  14  10        2.66        4.47      3.94 o 
   5  14  10       25.41       20.48      6.17 o 
   1  15  10        3.31        0.75      3.51 o 
   2  15  10      183.61      186.01      7.44 o 
   3  15  10       39.08       43.69      9.82 o 
   4  15  10        6.94        3.30      3.57 o 
   5  15  10       49.08       63.23     12.38 o 
   0  16  10       34.07       15.93     22.94 o 
   1  16  10       28.54       24.61      5.41 o 
   2  16  10      142.54      154.80     22.37 o 
   3  16  10       28.73       34.12      7.98 o 
   4  16  10       22.68       14.13      5.51 o 
   1  17  10       82.54       69.57     15.00 o 
   2  17  10       47.34       50.11     12.69 o 
   3  17  10       61.32       58.44     11.35 o 
   0  18  10        0.88        9.66     13.36 o 
   1  18  10        1.40        6.89      6.39 o 
   2   0  11      521.50      520.45     17.62 o 
   4   0  11      102.72      101.13     32.81 o 
   6   0  11      502.70      543.58     23.90 o 
   8   0  11        2.09       23.22     20.79 o 
   0   1  11       78.44      119.14     22.17 o 
   1   1  11      200.91      233.62     10.98 o 
   2   1  11      216.97      208.67     13.51 o 
   3   1  11        6.22        2.61      2.00 o 
   4   1  11       37.54       47.53     12.33 o 
   5   1  11       86.74      104.76     16.39 o 
   6   1  11       62.34       56.45     15.13 o 
   7   1  11       94.03       81.10     19.33 o 
   8   1  11      381.64      409.13     18.72 o 
   1   2  11     1198.79     1209.72     27.34 o 
   2   2  11      852.87      929.62     21.17 o 
   3   2  11      369.11      378.27     10.89 o 
   4   2  11       60.44       58.99      9.96 o 
   5   2  11      208.59      172.68     33.29 o 
   6   2  11       26.40       28.47     11.15 o 
   7   2  11       34.41       34.56     12.05 o 
   8   2  11       59.22       43.34     20.28 o 
   0   3  11      535.10      546.77     20.55 o 
   1   3  11      832.85      879.24     21.67 o 
   2   3  11      491.00      504.41     15.85 o 
   3   3  11      199.53      185.72      8.64 o 
   4   3  11       63.68       75.73      9.43 o 
   5   3  11      264.52      266.58     49.22 o 
   6   3  11       80.61       69.01     31.11 o 
   7   3  11      100.17      112.24     29.69 o 
   8   3  11       51.88       45.36     15.45 o 
   1   4  11       19.60       25.77      5.56 o 
   2   4  11       29.92       22.15      4.90 o 
   3   4  11       56.87       38.26      6.88 o 
   4   4  11      291.24      303.91     14.10 o 
   5   4  11      304.91      298.49     20.58 o 
   6   4  11       31.71       40.92     12.63 o 
   7   4  11       36.33       41.43     12.84 o 
   8   4  11       49.98       33.98      9.13 o 
   0   5  11      845.95      891.37     29.26 o 
   1   5  11      445.90      439.94     15.01 o 
   2   5  11       18.53       20.05      3.70 o 
   3   5  11      187.03      180.74     23.94 o 
   4   5  11      122.66      105.36     11.22 o 
   5   5  11      124.21      123.48     25.43 o 
   6   5  11       61.47       57.45     18.42 o 
   7   5  11       70.98       50.34     11.92 o 
   1   6  11        5.51        7.99      3.17 o 
   2   6  11      139.41      134.49     15.20 o 
   3   6  11      295.03      258.48     17.02 o 
   4   6  11        5.02        5.89      3.79 o 
   5   6  11       46.95       41.48     14.80 o 
   6   6  11       15.66       13.48      6.91 o 
   7   6  11       87.81       82.15     18.50 o 
   0   7  11      422.29      438.48     27.38 o 
   1   7  11       82.63       59.82     10.09 o 
   2   7  11      102.27      102.80     15.30 o 
   3   7  11        2.47       10.75      4.73 o 
   4   7  11      205.72      235.27     10.12 o 
   5   7  11       74.87       72.32     12.78 o 
   6   7  11       41.05       35.46      9.47 o 
   7   7  11       13.67       12.05      6.60 o 
   1   8  11       63.29       51.58      9.38 o 
   2   8  11      169.32      136.86     13.88 o 
   3   8  11       28.08       31.69      8.89 o 
   4   8  11       58.37       54.14      9.73 o 
   5   8  11       11.01        1.74      5.68 o 
   6   8  11        8.96        6.64      4.29 o 
   7   8  11      145.57      166.96     19.91 o 
   0   9  11       89.19       84.97      5.22 o 
   1   9  11      116.03      108.11      7.41 o 
   2   9  11       82.83       81.24      5.46 o 
   3   9  11        8.80        8.16      4.33 o 
   4   9  11        1.23        4.38      4.54 o 
   5   9  11       28.02       27.22      9.95 o 
   6   9  11       65.38       47.02     13.44 o 
   1  10  11      187.48      193.35      7.72 o 
   2  10  11      110.71      100.82     14.32 o 
   3  10  11       84.27       85.78     14.74 o 
   4  10  11       18.22       18.32      4.29 o 
   5  10  11        3.70        8.76      4.00 o 
   6  10  11       15.05        0.60     19.52 o 
   0  11  11      317.28      310.99      7.48 o 
   1  11  11       92.62      109.95      8.47 o 
   2  11  11        7.62        7.85      2.45 o 
   3  11  11       95.78      114.53     10.91 o 
   4  11  11        0.47        5.98      2.22 o 
   5  11  11       64.95       46.59     10.45 o 
   6  11  11       45.90       42.80     11.18 o 
   1  12  11       61.50       53.96     11.85 o 
   2  12  11        0.58        2.10      6.60 o 
   3  12  11      148.30      165.21     21.49 o 
   4  12  11       20.79       13.34      3.52 o 
   5  12  11       17.92       15.09      4.61 o 
   0  13  11       56.75       44.10     11.32 o 
   1  13  11      111.38      101.37     16.23 o 
   2  13  11       51.73       40.86      9.35 o 
   3  13  11       23.40       26.82      5.94 o 
   4  13  11       79.28       81.45     18.05 o 
   5  13  11        9.62        8.87      3.92 o 
   1  14  11       36.23       28.67      8.91 o 
   2  14  11        7.86       11.32      4.84 o 
   3  14  11       13.10       10.57      4.26 o 
   4  14  11       14.84        7.96      4.55 o 
   0  15  11       43.80       46.16     15.05 o 
   1  15  11       55.81       33.96      8.47 o 
   2  15  11       46.34       40.69      8.92 o 
   3  15  11       83.30       84.02     17.13 o 
   1  16  11       14.56       12.57      5.60 o 
   2  16  11       19.49       18.15      5.23 o 
   0   0  12      490.46      559.17     54.19 o 
   2   0  12      816.79      903.53     24.24 o 
   4   0  12      161.35      198.37     58.93 o 
   6   0  12       56.09       34.27     14.73 o 
   1   1  12      288.44      303.12     11.45 o 
   2   1  12      377.44      363.78     14.12 o 
   3   1  12      118.06      129.94      9.91 o 
   4   1  12      238.84      223.26     41.38 o 
   5   1  12       22.28       22.39      8.60 o 
   6   1  12       36.50       36.99     14.87 o 
   7   1  12       71.22       79.49     20.49 o 
   0   2  12     1032.66     1133.15     29.15 o 
   1   2  12      281.86      277.84      9.85 o 
   2   2  12       75.72       67.65      8.93 o 
   3   2  12      128.93      133.27     11.58 o 
   4   2  12       42.79       42.33     13.27 o 
   5   2  12      117.13      126.81     23.93 o 
   6   2  12       15.00        9.89      8.54 o 
   7   2  12       14.58       -0.39      7.58 o 
   1   3  12      126.68      117.17     15.50 o 
   2   3  12       10.41        7.97      5.04 o 
   3   3  12        5.61        5.09      3.08 o 
   4   3  12       30.50       37.79     12.40 o 
   5   3  12       43.87       35.90      9.67 o 
   6   3  12      185.02      149.97     42.15 o 
   7   3  12       85.64      104.65     25.13 o 
   0   4  12       43.61       40.03     10.12 o 
   1   4  12       22.86       24.03      4.55 o 
   2   4  12       52.24       59.41      8.27 o 
   3   4  12       24.64       16.32      5.29 o 
   4   4  12       10.17       18.22     10.09 o 
   5   4  12      108.67      115.88     34.43 o 
   6   4  12        9.04       15.40      7.45 o 
   7   4  12       42.52       34.56     11.51 o 
   1   5  12      325.41      308.26     11.37 o 
   2   5  12      110.01       99.73     14.32 o 
   3   5  12      183.05      176.96      9.77 o 
   4   5  12       15.37       25.48     11.54 o 
   5   5  12       37.96       33.97      9.65 o 
   6   5  12       10.53       11.41      8.15 o 
   0   6  12       16.79        8.95      5.36 o 
   1   6  12      146.18      115.83     18.23 o 
   2   6  12       23.25       23.63      5.39 o 
   3   6  12       42.64       42.27      9.13 o 
   4   6  12        9.36       10.41      8.28 o 
   5   6  12      125.47       98.44     47.29 o 
   6   6  12       64.94       64.16     16.02 o 
   1   7  12        1.02        8.19      3.96 o 
   2   7  12        7.08        9.09      4.77 o 
   3   7  12      132.12      100.06     17.90 o 
   4   7  12      298.47      335.32     41.64 o 
   5   7  12       97.20       81.72     17.24 o 
   6   7  12        9.90       11.21      6.47 o 
   0   8  12       42.68       51.71     10.77 o 
   1   8  12       42.19       32.20      5.97 o 
   2   8  12        7.67        9.15      4.79 o 
   3   8  12        7.53       26.36      8.38 o 
   4   8  12       26.36       23.67      9.85 o 
   5   8  12      106.76       71.14     15.83 o 
   6   8  12       91.44       68.91     17.35 o 
   1   9  12      141.81      124.94      7.15 o 
   2   9  12       37.19       37.97      7.57 o 
   3   9  12       19.48       16.26      3.67 o 
   4   9  12       31.95       29.74      6.01 o 
   5   9  12       34.51       42.38     10.04 o 
   0  10  12       46.01       34.53     10.74 o 
   1  10  12       63.72       56.85      6.44 o 
   2  10  12        6.57        4.20      2.07 o 
   3  10  12       24.35       17.03      5.46 o 
   4  10  12       57.52       58.16     13.63 o 
   5  10  12       38.29       35.01      9.76 o 
   1  11  12       25.20       22.68      4.82 o 
   2  11  12      118.97       95.12     15.18 o 
   3  11  12        0.13        5.54      4.10 o 
   4  11  12       89.46       97.86     11.13 o 
   0  12  12       29.62       13.86     10.56 o 
   1  12  12       49.64       40.75      9.04 o 
   2  12  12       40.33       31.77      9.07 o 
   3  12  12       19.47       12.20      4.95 o 
   4  12  12        9.32       19.46      4.90 o 
   1  13  12      113.42      134.84     21.10 o 
   2  13  12       14.33       19.11      5.65 o 
   3  13  12       10.61       13.16      4.60 o 
   0  14  12       60.32       59.06     31.41 o 
   1  14  12       30.83       29.81      9.22 o 
   2  14  12       12.82        6.54      5.47 o 
   2   0  13      161.93      169.89     17.36 o 
   4   0  13        3.39       -0.31     15.00 o 
   6   0  13        6.06      -10.09     16.54 o 
   0   1  13      465.68      466.57     14.44 o 
   1   1  13      170.85      170.68     16.26 o 
   2   1  13      142.13      137.85     14.87 o 
   3   1  13       21.74       28.66      7.69 o 
   4   1  13       17.61        6.16     10.30 o 
   5   1  13        8.98       20.60      7.87 o 
   6   1  13       37.44       44.53     15.72 o 
   1   2  13       65.48       71.46     11.00 o 
   2   2  13       12.16        8.43      3.09 o 
   3   2  13       36.80       26.83     25.62 o 
   4   2  13       13.13       10.23      6.12 o 
   5   2  13       47.23       37.35     10.92 o 
   6   2  13       52.78       70.76     19.91 o 
   0   3  13       48.39       44.28      7.65 o 
   1   3  13      396.40      396.31      9.04 o 
   2   3  13       61.99       57.77      8.91 o 
   3   3  13        4.85        9.49      7.80 o 
   4   3  13        2.69        0.56     11.27 o 
   5   3  13       22.89       27.02      7.77 o 
   6   3  13        0.37       11.90      7.92 o 
   1   4  13       54.66       48.63      6.77 o 
   2   4  13       29.17       26.67      6.71 o 
   3   4  13       75.23       71.02     12.68 o 
   4   4  13        7.89       10.97      8.59 o 
   5   4  13       13.64        8.99     10.45 o 
   0   5  13      427.18      514.19     28.07 o 
   1   5  13       32.43       23.22      5.61 o 
   2   5  13      101.61       91.07     14.50 o 
   3   5  13        3.92       10.24      7.53 o 
   4   5  13        9.27       17.95      8.68 o 
   5   5  13        1.49       13.87      7.97 o 
   1   6  13       15.57       13.14      5.55 o 
   2   6  13       19.89       14.32      6.24 o 
   3   6  13       37.20       30.54      8.51 o 
   4   6  13        9.17       10.74      6.55 o 
   5   6  13        5.58        4.74     12.88 o 
   0   7  13        7.13       10.87      5.03 o 
   1   7  13       34.18       31.19      7.92 o 
   2   7  13       74.49       66.92     13.43 o 
   3   7  13        3.52       -0.14      6.60 o 
   4   7  13       39.61       33.15      9.48 o 
   5   7  13        7.53        9.95      4.74 o 
   1   8  13       23.02       16.06      5.31 o 
   2   8  13        9.76        6.49      8.60 o 
   3   8  13       95.38       89.55     28.63 o 
   4   8  13       11.01        5.77      5.31 o 
   0   9  13       56.24       43.21     14.29 o 
   1   9  13       25.93       26.90      8.02 o 
   2   9  13        1.22        1.76      3.30 o 
   3   9  13       62.43       55.09     12.19 o 
   4   9  13       36.82       30.53      8.68 o 
   1  10  13       46.48       42.33      7.55 o 
   2  10  13       45.73       31.25      9.78 o 
   3  10  13        8.13        6.76      4.99 o 
   0  11  13       90.72       80.70     26.72 o 
   1  11  13       29.73       26.49      6.86 o 
   2  11  13       40.52       30.08      7.76 o 
   1  12  13        8.17        8.10      4.64 o 
   0   0  14      740.71      849.06     26.05 o 
   2   0  14      198.93      194.79     65.04 o 
   4   0  14        3.82        2.56      9.54 o 
   1   1  14       11.77       12.28      4.22 o 
   2   1  14        1.50       13.00      6.58 o 
   3   1  14      105.77      110.53     21.79 o 
   4   1  14        6.65        8.67      7.85 o 
   0   2  14      252.33      276.15     27.87 o 
   1   2  14      149.67      132.35     14.78 o 
   2   2  14       75.14       51.14     12.20 o 
   3   2  14        4.46        8.34      4.32 o 
   4   2  14       41.72       55.42     14.57 o 
   1   3  14       18.73       18.80      5.60 o 
   2   3  14        9.80       12.94      7.23 o 
   3   3  14       16.71       16.44      8.45 o 
   4   3  14        2.37        1.90      6.33 o 
   0   4  14      445.14      507.80     25.67 o 
   1   4  14      103.80       84.84     15.31 o 
   2   4  14       25.00       28.38     19.34 o 
   3   4  14       18.37       11.15      5.05 o 
   4   4  14       44.35       32.59     14.70 o 
   1   5  14       13.07       12.49      3.83 o 
   2   5  14       41.73       37.21      8.87 o 
   3   5  14       26.73       28.02      8.67 o 
   0   6  14      216.19      226.24     26.01 o 
   1   6  14       27.67       31.24      7.90 o 
   2   6  14       15.82       12.08      4.44 o 
   3   6  14       14.20        9.02     16.58 o 
   1   7  14       15.79       11.92      4.36 o 
   2   7  14       11.62       12.06      4.26 o 
   3   7  14        0.88       -0.85      6.34 o 
   0   8  14        2.13       13.85      6.47 o 
   1   8  14       63.82       56.17     14.36 o 
   2   8  14       47.25       44.58     12.20 o 
   1   9  14       15.66       22.60      7.00 o 
   0   1  15       14.97       15.00      4.11 o 
   1   1  15      143.93      142.57     42.46 o 
   1   2  15       35.19       30.52     12.29 o 
   0   3  15      281.05      308.55     11.24 o 
   1   3  15      124.56       74.58     23.63 o 
                                                 
